# Supplementary material for: A review of the Nearctic genus Prostoia (Ricker) (Plecoptera, Nemouridae), with the description of a new species and a surprising range extension for P. hallasi Kondratieff & Kirchner
Source: Zookeys. 2014 Apr 14;(401):11–30. doi: 10.3897/zookeys.401.7299 (PMC4023265; doi:10.3897/zookeys.401.7299)
Supplement: XML Treatment for Prostoia besametsa [file zookeys.401.7299-treatment1.xml]

<!DOCTYPE tp:taxon-treatment
  PUBLIC "-//TaxonX//DTD Taxonomic Treatment Publishing DTD v0 20100105//EN" "tax-treatment-NSO.dtd">
<tp:taxon-treatment xmlns:tp="http://www.plazi.org/taxpub"><tp:treatment-meta><mixed-citation publication-type="journal"><person-group><name><surname>Grubbs</surname><given-names>Scott A.</given-names></name><name><surname>Baumann</surname><given-names>Richard W.</given-names></name><name><surname>DeWalt</surname><given-names>R. Edward</given-names></name><name><surname>Tweddale</surname><given-names>Tari</given-names></name></person-group><article-title>A review of the Nearctic genus <italic>Prostoia</italic> (Ricker) (Plecoptera, Nemouridae), with the description of a new species and a surprising range extension for <italic>P. hallasi</italic> Kondratieff &amp; Kirchner</article-title><source>Zookeys</source><day>14</day><month>4</month><year>2014</year><volume>2014</volume><issue>401</issue><fpage>11</fpage><lpage>30</lpage><pub-id pub-id-type="doi">10.3897/zookeys.401.7299</pub-id></mixed-citation></tp:treatment-meta><tp:nomenclature><tp:taxon-name>
                        <tp:taxon-name-part taxon-name-part-type="genus">Prostoia</tp:taxon-name-part>
                        <tp:taxon-name-part taxon-name-part-type="species">besametsa</tp:taxon-name-part>
                        <object-id xmlns:xlink="http://www.w3.org/1999/xlink" xlink:type="simple">http://species-id.net/wiki/Prostoia_besametsa</object-id>
                        <object-id xmlns:xlink="http://www.w3.org/1999/xlink" xlink:type="simple">http://lsid.speciesfile.org/urn:lsid:Plecoptera.speciesfile.org:TaxonName:6099</object-id>
                    </tp:taxon-name><tp:taxon-authority>(Ricker)</tp:taxon-authority><xref ref-type="fig" rid="F1">Figs 1–8</xref><xref ref-type="fig" rid="F6">, 41</xref><tp:nomenclature-citation-list><tp:nomenclature-citation><tp:taxon-name>Nemoura (Prostoia) besametsa</tp:taxon-name><comment> Ricker, 1952: 48. Holotype ♂ (INHS), Vedder Crossing, British Columbia, Canada</comment></tp:nomenclature-citation><!--PageBreak--><tp:nomenclature-citation><tp:taxon-name>Nemoura glabra</tp:taxon-name><comment> (in part) Claassen, 1923: 281</comment></tp:nomenclature-citation><tp:nomenclature-citation><tp:taxon-name>Nemoura glabra</tp:taxon-name><comment> (in part) Needham &amp; Claassen, 1925: 202. Syn. Illies, 1966: 221</comment></tp:nomenclature-citation><tp:nomenclature-citation><tp:taxon-name>Prostoia besametsa</tp:taxon-name><comment>: <xref ref-type="bibr" rid="B16">Illies 1966</xref>: 220</comment></tp:nomenclature-citation><tp:nomenclature-citation><tp:taxon-name>Prostoia besametsa</tp:taxon-name><comment>: <xref ref-type="bibr" rid="B34">Zwick 1973</xref>: 345</comment></tp:nomenclature-citation><tp:nomenclature-citation><tp:taxon-name>Prostoia besametsa</tp:taxon-name><comment>: <xref ref-type="bibr" rid="B2">Baumann 1975</xref>: 27</comment></tp:nomenclature-citation><tp:nomenclature-citation><tp:taxon-name>Prostoia besametsa</tp:taxon-name><comment>: <xref ref-type="bibr" rid="B3">Baumann et al. 1977</xref>: 38</comment></tp:nomenclature-citation></tp:nomenclature-citation-list></tp:nomenclature><tp:treatment-sec sec-type="Material examined"><title>Material examined</title><p>(<xref ref-type="supplementary-material" rid="S1">Suppl. material 1</xref>).</p></tp:treatment-sec><tp:treatment-sec sec-type="Distribution"><title>Distribution.</title><p>Canada: AB, BC (<xref ref-type="bibr" rid="B6">DeWalt et al. 2013</xref>), NT (<xref ref-type="bibr" rid="B29">Stewart and Oswood 2006</xref>), YK (<xref ref-type="bibr" rid="B30">Stewart and Ricker 1997</xref>); USA: AK (<xref ref-type="bibr" rid="B29">Stewart and Oswood 2006</xref>), CA, CO, ID, MT, NM, NV, OR, SD, UT, WA, WY (<xref ref-type="bibr" rid="B6">DeWalt et al. 2013</xref>), NE (New state record).</p></tp:treatment-sec><tp:treatment-sec sec-type="Remarks"><title>Remarks.</title><p><italic><tp:taxon-name>Prostoia besametsa</tp:taxon-name></italic>, <italic><tp:taxon-name>Prostoia completa</tp:taxon-name></italic> and <italic><tp:taxon-name>Prostoia ozarkensis</tp:taxon-name></italic> sp. n. appear to form a species group based on structural similarities of the male ventral sclerite and lateral arms of the dorsal sclerite, and the female subgenital plate. The Black Hills region of eastern Wyoming and western South Dakota, plus the Sand Hills region of northwestern Nebraska, mark the eastern edge of this widespread western Nearctic species in the USA (<xref ref-type="fig" rid="F6">Fig. 41</xref>), and well distant from the closest distribution point of <italic><tp:taxon-name>Prostoia completa</tp:taxon-name></italic> (<xref ref-type="fig" rid="F6">Fig. 41</xref>) and <italic><tp:taxon-name>Prostoia ozarkensis</tp:taxon-name></italic> sp. n. (<xref ref-type="fig" rid="F7">Fig. 42</xref>) (<xref ref-type="bibr" rid="B15">Huntsman et al. 1999</xref>, <xref ref-type="bibr" rid="B6">DeWalt et al. 2013</xref>). <italic><tp:taxon-name>Prostoia besametsa</tp:taxon-name></italic> is typically found in greatest numbers in large streams and small rivers.</p><fig id="F1" position="float" orientation="portrait"><label>Figures 1–8.</label><caption><p><italic><tp:taxon-name>Prostoia besametsa</tp:taxon-name></italic>, scanning electron micrographs, <bold>1</bold> USA, Utah, Monroe Creek, male, epiproct, dorsal view <bold>2</bold> USA, Montana, Gallatin River, male, epiproct, dorsal view <bold>3</bold> USA, South Dakota, Iron Creek, male, epiproct, lateral view <bold>4</bold> USA, South Dakota, Iron Creek, male, epiproct, lateral view <bold>5</bold> USA, Utah, Monroe Creek, male, abdominal terminalia, caudal view <bold>6</bold> USA, South Dakota, Iron Creek, male, abdominal terminalia, ventral view <bold>7</bold> USA, South Dakota, Iron Creek, female, abdominal terminalia, ventral view <bold>8</bold> USA, South Dakota, Iron Creek, female, abdominal terminalia, ventral view.</p></caption><graphic xmlns:xlink="http://www.w3.org/1999/xlink" xlink:href="zookeys-401-011-g001.jpg" position="float" orientation="portrait" xlink:type="simple"/></fig></tp:treatment-sec><tp:treatment-sec><!--Section generated to contain objects referenced in tp:taxon-treatment.--><fig id="F6" position="float" orientation="portrait"><label>Figure 41.</label><caption><p>Distribution map for <italic><tp:taxon-name>Prostoia besametsa</tp:taxon-name></italic> (circles) and <italic><tp:taxon-name>Prostoia completa</tp:taxon-name></italic> (squares). The open symbols enclosing the solid symbols refer to the type localities for the two species.</p></caption><graphic xmlns:xlink="http://www.w3.org/1999/xlink" xlink:href="zookeys-401-011-g006.jpg" position="float" orientation="portrait" xlink:type="simple"/></fig><supplementary-material xmlns:xlink="http://www.w3.org/1999/xlink" id="S1" position="float" orientation="portrait" xlink:type="simple"><label>Supplementary material 1</label><caption><p>Raw locality data for all <italic><tp:taxon-name>Prostoia</tp:taxon-name></italic> material examined in this study.</p></caption><ext-link ext-link-type="doi" xlink:href="10.3897/zookeys.401.7299.app1" xlink:type="simple">doi: 10.3897/zookeys.401.7299.app1</ext-link><p>Data type: MS Excel spreadsheet (xls) of species locality data.</p><p>Explanation note: Supplementary material 1 is an MS Excel spreadsheet with all specimen locality data used in this article.</p><media xlink:href="zookeys-401-011-s001.xlsx" mimetype="Microsoft Excell Spreadsheet" mime-subtype="xlsx" position="float" orientation="portrait" xlink:type="simple"/><permissions><license xlink:type="simple"><license-p>This dataset is made available under the Open Database License (<ext-link ext-link-type="uri" xlink:href="http://opendatacommons.org/licenses/odbl/1.0/" xlink:type="simple">http://opendatacommons.org/licenses/odbl/1.0/</ext-link>). The Open Database License (ODbL) is a license agreement intended to allow users to freely share, modify, and use this Dataset while maintaining this same freedom for others, provided that the original source and author(s) are credited.</license-p></license></permissions><attrib specific-use="authors">Scott A. Grubbs, Richard W. Baumann, R. Edward DeWalt, Tari Tweddale</attrib></supplementary-material><fig id="F7" position="float" orientation="portrait"><label>Figure 42.</label><caption><p>Distribution map for <italic><tp:taxon-name>Prostoia hallasi</tp:taxon-name></italic> (circles), <italic><tp:taxon-name>Prostoia ozarkensis</tp:taxon-name></italic> sp. n. (squares), and <italic><tp:taxon-name>Prostoia similis</tp:taxon-name></italic> (triangles). The open symbols enclosing the solid symbols refer to the type localities for the three species.</p></caption><graphic xmlns:xlink="http://www.w3.org/1999/xlink" xlink:href="zookeys-401-011-g007.jpg" position="float" orientation="portrait" xlink:type="simple"/></fig></tp:treatment-sec><ref-list><ref id="B16"><mixed-citation xmlns:xlink="http://www.w3.org/1999/xlink" xlink:type="simple"><person-group><name name-style="western"><surname>Illies</surname><given-names>J</given-names></name></person-group> (<year>1966</year>) <article-title>Katalog der rezenten Plecoptera</article-title>. <source>Tierreich</source>. <issue>No. 82</issue>.</mixed-citation></ref><ref id="B34"><mixed-citation xmlns:xlink="http://www.w3.org/1999/xlink" xlink:type="simple"><person-group><name name-style="western"><surname>Zwick</surname><given-names>P</given-names></name></person-group> (<year>1973</year>) <article-title>Insecta: Plecoptera. Phylogenetisches System und Katalog.</article-title><source>Das Tierreich</source><volume>94</volume>. <publisher-name>Walter de Gruyter</publisher-name>, <publisher-loc>Berlin</publisher-loc>.</mixed-citation></ref><ref id="B2"><mixed-citation xmlns:xlink="http://www.w3.org/1999/xlink" xlink:type="simple"><person-group><name name-style="western"><surname>Baumann</surname><given-names>RW</given-names></name></person-group> (<year>1975</year>) <article-title>Revision of the stonefly family Nemouridae (Plecoptera): a study of the world fauna at the generic level.</article-title><source>Smithsonian Contributions to Zoology</source><volume>211</volume>: <fpage>1</fpage>–<lpage>74</lpage>. <ext-link ext-link-type="uri" xlink:href="http://www.sil.si.edu/smithsoniancontributions/zoology/pdf_hi/SCTZ-0211.pdf" xlink:type="simple">http://www.sil.si.edu/smithsoniancontributions/zoology/pdf_hi/SCTZ-0211.pdf</ext-link>, doi: <ext-link ext-link-type="doi" xlink:href="10.5479/si.00810282.211" xlink:type="simple">10.5479/si.00810282.211</ext-link></mixed-citation></ref><ref id="B3"><mixed-citation xmlns:xlink="http://www.w3.org/1999/xlink" xlink:type="simple"><person-group><name name-style="western"><surname>Baumann</surname><given-names>RW</given-names></name><name name-style="western"><surname>Gaufin</surname><given-names>AR</given-names></name><name name-style="western"><surname>Surdick</surname><given-names>RF</given-names></name></person-group> (<year>1977</year>) <article-title>The stoneflies (Plecoptera) of the Rocky Mountains.</article-title><source>Memoirs of the American Entomological Society</source><volume>31</volume>: <fpage>1</fpage>–<lpage>208</lpage>. <ext-link ext-link-type="uri" xlink:href="http://biodiversitylibrary.org/page/38652706" xlink:type="simple">http://biodiversitylibrary.org/page/38652706</ext-link></mixed-citation></ref><ref id="B6"><mixed-citation xmlns:xlink="http://www.w3.org/1999/xlink" xlink:type="simple"><person-group><name name-style="western"><surname>DeWalt</surname><given-names>RE</given-names></name><name name-style="western"><surname>Maehr</surname><given-names>MD</given-names></name><name name-style="western"><surname>Neu-Becker</surname><given-names>U</given-names></name><name name-style="western"><surname>Steuber</surname><given-names>G</given-names></name></person-group> (<year>2013</year>) <source>Plecoptera species file online. Version 5.0/5.0</source>. <ext-link ext-link-type="uri" xlink:href="http://Plecoptera.SpeciesFile.org" xlink:type="simple">http://Plecoptera.SpeciesFile.org</ext-link><comment>[retrieved 19 February 2014]</comment></mixed-citation></ref><ref id="B29"><mixed-citation xmlns:xlink="http://www.w3.org/1999/xlink" xlink:type="simple"><person-group><name name-style="western"><surname>Stewart</surname><given-names>KW</given-names></name><name name-style="western"><surname>Oswood</surname><given-names>MW</given-names></name></person-group> (<year>2006</year>) <source>The stoneflies (Plecoptera) of Alaska and western Canada.</source><publisher-name>The Caddis Press, Columbus</publisher-name>, <publisher-loc>Ohio</publisher-loc>, <lpage>325</lpage> pp.</mixed-citation></ref><ref id="B30"><mixed-citation xmlns:xlink="http://www.w3.org/1999/xlink" xlink:type="simple"><person-group><name name-style="western"><surname>Stewart</surname><given-names>KW</given-names></name><name name-style="western"><surname>Ricker</surname><given-names>WE</given-names></name></person-group> (<year>1997</year>) <chapter-title>Stoneflies (Plecoptera) of the Yukon</chapter-title>. In: <person-group><name name-style="western"><surname>Danks</surname><given-names>HV</given-names></name><name name-style="western"><surname>Downes</surname><given-names>JA</given-names></name></person-group> (<role>Eds</role>) <source>Insects of the Yukon. Biological Survey of Canada Monograph</source>, <series>Series 2</series>. <publisher-name>Entomological Society of Canada</publisher-name>, <publisher-loc>Ottawa</publisher-loc>, <fpage>202</fpage>–<lpage>222</lpage>. <ext-link ext-link-type="uri" xlink:href="http://www.biology.ualberta.ca/bsc/pdf/stewart.pdf" xlink:type="simple">http://www.biology.ualberta.ca/bsc/pdf/stewart.pdf</ext-link></mixed-citation></ref><ref id="B15"><mixed-citation xmlns:xlink="http://www.w3.org/1999/xlink" xlink:type="simple"><person-group><name name-style="western"><surname>Huntsman</surname><given-names>BO</given-names></name><name name-style="western"><surname>Baumann</surname><given-names>RW</given-names></name><name name-style="western"><surname>Kondratieff</surname><given-names>BC</given-names></name></person-group> (<year>1999</year>) <article-title>Stoneflies (Plecoptera) of the Black Hills of South Dakota and Wyoming, USA: distribution and zoogeographic affinities.</article-title><source>Great Basin Naturalist</source><volume>59</volume>: <fpage>1</fpage>–<lpage>17</lpage>. <ext-link ext-link-type="uri" xlink:href="https://ojs.lib.byu.edu/wnan/index.php/wnan/article/view/863/1695" xlink:type="simple">https://ojs.lib.byu.edu/wnan/index.php/wnan/article/view/863/1695</ext-link></mixed-citation></ref></ref-list></tp:taxon-treatment>
