# Supplementary material for: A review of the Nearctic genus Prostoia (Ricker) (Plecoptera, Nemouridae), with the description of a new species and a surprising range extension for P. hallasi Kondratieff & Kirchner
Source: Zookeys. 2014 Apr 14;(401):11–30. doi: 10.3897/zookeys.401.7299 (PMC4023265; doi:10.3897/zookeys.401.7299)
Supplement: XML Treatment for Prostoia completa [file zookeys.401.7299-treatment2.xml]

<!DOCTYPE tp:taxon-treatment
  PUBLIC "-//TaxonX//DTD Taxonomic Treatment Publishing DTD v0 20100105//EN" "tax-treatment-NSO.dtd">
<tp:taxon-treatment xmlns:tp="http://www.plazi.org/taxpub"><tp:treatment-meta><mixed-citation publication-type="journal"><person-group><name><surname>Grubbs</surname><given-names>Scott A.</given-names></name><name><surname>Baumann</surname><given-names>Richard W.</given-names></name><name><surname>DeWalt</surname><given-names>R. Edward</given-names></name><name><surname>Tweddale</surname><given-names>Tari</given-names></name></person-group><article-title>A review of the Nearctic genus <italic>Prostoia</italic> (Ricker) (Plecoptera, Nemouridae), with the description of a new species and a surprising range extension for <italic>P. hallasi</italic> Kondratieff &amp; Kirchner</article-title><source>Zookeys</source><day>14</day><month>4</month><year>2014</year><volume>2014</volume><issue>401</issue><fpage>11</fpage><lpage>30</lpage><pub-id pub-id-type="doi">10.3897/zookeys.401.7299</pub-id></mixed-citation></tp:treatment-meta><tp:nomenclature><tp:taxon-name>
                        <tp:taxon-name-part taxon-name-part-type="genus">Prostoia</tp:taxon-name-part>
                        <tp:taxon-name-part taxon-name-part-type="species">completa</tp:taxon-name-part>
                        <object-id xmlns:xlink="http://www.w3.org/1999/xlink" xlink:type="simple">http://species-id.net/wiki/Prostoia_completa</object-id>
                        <object-id xmlns:xlink="http://www.w3.org/1999/xlink" xlink:type="simple">http://lsid.speciesfile.org/urn:lsid:Plecoptera.speciesfile.org:TaxonName:6101</object-id>
                    </tp:taxon-name><tp:taxon-authority>(Walker)</tp:taxon-authority><xref ref-type="fig" rid="F2">Figs 9–16</xref><xref ref-type="fig" rid="F6">, 41</xref><tp:nomenclature-citation-list><tp:nomenclature-citation><tp:taxon-name>Nemoura completa</tp:taxon-name><comment> Walker, 1852: 191. Holotype ♂ (British Museum of Natural History, London), Nova Scotia, Canada</comment></tp:nomenclature-citation><tp:nomenclature-citation><tp:taxon-name>Nemoura glabra</tp:taxon-name><comment> (in part) Claassen, 1923: 281. Syn. Illies, 1966: 221</comment></tp:nomenclature-citation><tp:nomenclature-citation><tp:taxon-name>Nemoura glabra</tp:taxon-name><comment>: (in part) Needham &amp; Claassen, 1925: 202.</comment></tp:nomenclature-citation><tp:nomenclature-citation><tp:taxon-name>Nemoura completa</tp:taxon-name><comment>: <xref ref-type="bibr" rid="B25">Ricker 1938</xref></comment></tp:nomenclature-citation><tp:nomenclature-citation><tp:taxon-name>Nemoura (Prostoia) completa</tp:taxon-name><comment>: <xref ref-type="bibr" rid="B26">Ricker 1952</xref>: 49</comment></tp:nomenclature-citation><tp:nomenclature-citation><tp:taxon-name>Prostoia completa</tp:taxon-name><comment>: <xref ref-type="bibr" rid="B16">Illies 1966</xref>: 221</comment></tp:nomenclature-citation><tp:nomenclature-citation><tp:taxon-name>Prostoia completa</tp:taxon-name><comment>: <xref ref-type="bibr" rid="B34">Zwick 1973</xref>: 346</comment></tp:nomenclature-citation><tp:nomenclature-citation><tp:taxon-name>Prostoia completa</tp:taxon-name><comment>: <xref ref-type="bibr" rid="B2">Baumann 1975</xref>: 27</comment></tp:nomenclature-citation><tp:nomenclature-citation><tp:taxon-name>Prostoia completa</tp:taxon-name><comment>: <xref ref-type="bibr" rid="B24">Poulton and Stewart 1991</xref>: 29</comment></tp:nomenclature-citation></tp:nomenclature-citation-list></tp:nomenclature><tp:treatment-sec sec-type="Material examined"><title>Material examined</title><p>(<xref ref-type="supplementary-material" rid="S1">Suppl. material 1</xref>).</p></tp:treatment-sec><tp:treatment-sec sec-type="Distribution"><title>Distribution.</title><p>Canada: NB, NS, ON, PE, PQ (<xref ref-type="bibr" rid="B6">DeWalt et al. 2013</xref>), NF (New provincial record); USA: AL, DE, IA, IN, KY, MA, ME, MI, MN, MS, NC, OH, PA, SC, TN, VA, WI, WV (<xref ref-type="bibr" rid="B6">DeWalt et al. 2013</xref>), MD (<xref ref-type="bibr" rid="B11">Grubbs 1997</xref>), NY (<xref ref-type="bibr" rid="B21">Myers et al. 2011</xref>), TN (New state record).</p><!--PageBreak--><!--PageBreak--><!--PageBreak--></tp:treatment-sec><tp:treatment-sec sec-type="Remarks"><title>Remarks.</title><p>This species is distributed from Atlantic Canada to South Carolina and westward to Minnesota and Iowa (<xref ref-type="fig" rid="F6">Fig. 41</xref>). Characteristics of the male epiproct remain constant from eastern Canada to the southeastern United States, without any indication of a north-south cline. However, populations from the northern Midwest are somewhat variable. The prior records of <italic><tp:taxon-name>Prostoia completa</tp:taxon-name></italic> from the Interior Highland region, namely the Ozark Plateau region (e.g. <xref ref-type="bibr" rid="B24">Poulton and Stewart 1991</xref>), now likely refer only to <italic><tp:taxon-name>Prostoia ozarkensis</tp:taxon-name></italic> sp. n., but very few specimens were available for this study. Specimens collected sporadically from the only locality in southern Illinois (<xref ref-type="bibr" rid="B33">Webb 2002</xref>, <xref ref-type="bibr" rid="B5">DeWalt and Grubbs 2011</xref>) were reexamined and now are considered <italic><tp:taxon-name>Prostoia ozarkensis</tp:taxon-name></italic> sp. n. This species was recently listed in Illinois as endangered due to it occurring in a single location in the state (<xref ref-type="bibr" rid="B17">Illinois Endangered Species Protection Board 2011</xref>). <italic><tp:taxon-name>Prostoia ozarkensis</tp:taxon-name></italic> sp. n. is very closely related to <italic><tp:taxon-name>Prostoia completa</tp:taxon-name></italic> and separable only by experts as this time. Examination of the relatedness of these two species and congeners using genetic markers is warranted given the implications for conservation status within Illinois.</p><p>Although the ranges of <italic><tp:taxon-name>Prostoia completa</tp:taxon-name></italic> and <italic><tp:taxon-name>Prostoia similis</tp:taxon-name></italic> (<xref ref-type="fig" rid="F7">Fig. 42</xref>) overlap extensively throughout the eastern Nearctic region, the former species is typically associated with large streams and small rivers. <italic><tp:taxon-name>Prostoia completa</tp:taxon-name></italic> is less commonly collected from upland, headwater streams, except in the northeastern Nearctic region where both species sometimes occur at the same locality.</p><fig id="F2" position="float" orientation="portrait"><label>Figures 9–16.</label><caption><p><italic><tp:taxon-name>Prostoia completa</tp:taxon-name></italic>, scanning electron micrographs, <bold>9</bold> USA, Wisconsin, Plover River, male, epiproct, dorsal view <bold>10</bold> Canada, Newfoundland, Walsh River, male, epiproct, dorsal view <bold>11</bold> Canada, Newfoundland, Walsh River, male, epiproct, lateral view <bold>12</bold> Canada, Newfoundland, Walsh River, male, epiproct tip, lateral view <bold>13</bold> USA, Virginia, Roanoke River, male, epiproct base, dorsal view <bold>14</bold> USA, Wisconsin, Plover River, male, epiproct tip, dorsal view <bold>15</bold> Canada, Newfoundland, Walsh River, male, epiproct base, lateral view <bold>16</bold> Canada, Newfoundland, Walsh River, female, abdominal terminalia, ventral view.</p></caption><graphic xmlns:xlink="http://www.w3.org/1999/xlink" xlink:href="zookeys-401-011-g002.jpg" position="float" orientation="portrait" xlink:type="simple"/></fig></tp:treatment-sec><tp:treatment-sec><!--Section generated to contain objects referenced in tp:taxon-treatment.--><fig id="F6" position="float" orientation="portrait"><label>Figure 41.</label><caption><p>Distribution map for <italic><tp:taxon-name>Prostoia besametsa</tp:taxon-name></italic> (circles) and <italic><tp:taxon-name>Prostoia completa</tp:taxon-name></italic> (squares). The open symbols enclosing the solid symbols refer to the type localities for the two species.</p></caption><graphic xmlns:xlink="http://www.w3.org/1999/xlink" xlink:href="zookeys-401-011-g006.jpg" position="float" orientation="portrait" xlink:type="simple"/></fig><supplementary-material xmlns:xlink="http://www.w3.org/1999/xlink" id="S1" position="float" orientation="portrait" xlink:type="simple"><label>Supplementary material 1</label><caption><p>Raw locality data for all <italic><tp:taxon-name>Prostoia</tp:taxon-name></italic> material examined in this study.</p></caption><ext-link ext-link-type="doi" xlink:href="10.3897/zookeys.401.7299.app1" xlink:type="simple">doi: 10.3897/zookeys.401.7299.app1</ext-link><p>Data type: MS Excel spreadsheet (xls) of species locality data.</p><p>Explanation note: Supplementary material 1 is an MS Excel spreadsheet with all specimen locality data used in this article.</p><media xlink:href="zookeys-401-011-s001.xlsx" mimetype="Microsoft Excell Spreadsheet" mime-subtype="xlsx" position="float" orientation="portrait" xlink:type="simple"/><permissions><license xlink:type="simple"><license-p>This dataset is made available under the Open Database License (<ext-link ext-link-type="uri" xlink:href="http://opendatacommons.org/licenses/odbl/1.0/" xlink:type="simple">http://opendatacommons.org/licenses/odbl/1.0/</ext-link>). The Open Database License (ODbL) is a license agreement intended to allow users to freely share, modify, and use this Dataset while maintaining this same freedom for others, provided that the original source and author(s) are credited.</license-p></license></permissions><attrib specific-use="authors">Scott A. Grubbs, Richard W. Baumann, R. Edward DeWalt, Tari Tweddale</attrib></supplementary-material><fig id="F7" position="float" orientation="portrait"><label>Figure 42.</label><caption><p>Distribution map for <italic><tp:taxon-name>Prostoia hallasi</tp:taxon-name></italic> (circles), <italic><tp:taxon-name>Prostoia ozarkensis</tp:taxon-name></italic> sp. n. (squares), and <italic><tp:taxon-name>Prostoia similis</tp:taxon-name></italic> (triangles). The open symbols enclosing the solid symbols refer to the type localities for the three species.</p></caption><graphic xmlns:xlink="http://www.w3.org/1999/xlink" xlink:href="zookeys-401-011-g007.jpg" position="float" orientation="portrait" xlink:type="simple"/></fig></tp:treatment-sec><ref-list><ref id="B25"><mixed-citation xmlns:xlink="http://www.w3.org/1999/xlink" xlink:type="simple"><person-group><name name-style="western"><surname>Ricker</surname><given-names>WE</given-names></name></person-group> (<year>1938</year>) <article-title>Notes on specimens of American Plecoptera in European collections.</article-title><source>Transactions of the Royal Canadian Institute</source><volume>22</volume>: <fpage>129</fpage>-<lpage>156</lpage>.</mixed-citation></ref><ref id="B26"><mixed-citation xmlns:xlink="http://www.w3.org/1999/xlink" xlink:type="simple"><person-group><name name-style="western"><surname>Ricker</surname><given-names>WE</given-names></name></person-group> (<year>1952</year>) <article-title>Systematic studies in Plecoptera.</article-title><source>Indiana University Publication Science Series</source><volume>18</volume>: <fpage>1</fpage>–<lpage>200</lpage>. <ext-link ext-link-type="uri" xlink:href="http://www.nativefishlab.net/library/textpdf/16861.pdf" xlink:type="simple">http://www.nativefishlab.net/library/textpdf/16861.pdf</ext-link></mixed-citation></ref><ref id="B16"><mixed-citation xmlns:xlink="http://www.w3.org/1999/xlink" xlink:type="simple"><person-group><name name-style="western"><surname>Illies</surname><given-names>J</given-names></name></person-group> (<year>1966</year>) <article-title>Katalog der rezenten Plecoptera</article-title>. <source>Tierreich</source>. <issue>No. 82</issue>.</mixed-citation></ref><ref id="B34"><mixed-citation xmlns:xlink="http://www.w3.org/1999/xlink" xlink:type="simple"><person-group><name name-style="western"><surname>Zwick</surname><given-names>P</given-names></name></person-group> (<year>1973</year>) <article-title>Insecta: Plecoptera. Phylogenetisches System und Katalog.</article-title><source>Das Tierreich</source><volume>94</volume>. <publisher-name>Walter de Gruyter</publisher-name>, <publisher-loc>Berlin</publisher-loc>.</mixed-citation></ref><ref id="B2"><mixed-citation xmlns:xlink="http://www.w3.org/1999/xlink" xlink:type="simple"><person-group><name name-style="western"><surname>Baumann</surname><given-names>RW</given-names></name></person-group> (<year>1975</year>) <article-title>Revision of the stonefly family Nemouridae (Plecoptera): a study of the world fauna at the generic level.</article-title><source>Smithsonian Contributions to Zoology</source><volume>211</volume>: <fpage>1</fpage>–<lpage>74</lpage>. <ext-link ext-link-type="uri" xlink:href="http://www.sil.si.edu/smithsoniancontributions/zoology/pdf_hi/SCTZ-0211.pdf" xlink:type="simple">http://www.sil.si.edu/smithsoniancontributions/zoology/pdf_hi/SCTZ-0211.pdf</ext-link>, doi: <ext-link ext-link-type="doi" xlink:href="10.5479/si.00810282.211" xlink:type="simple">10.5479/si.00810282.211</ext-link></mixed-citation></ref><ref id="B24"><mixed-citation xmlns:xlink="http://www.w3.org/1999/xlink" xlink:type="simple"><person-group><name name-style="western"><surname>Poulton</surname><given-names>BP</given-names></name><name name-style="western"><surname>Stewart</surname><given-names>KW</given-names></name></person-group> (<year>1991</year>) <article-title>Stoneflies of the Ozark and Ouachita Mountains (Plecoptera).</article-title><source>Memoirs of the American Entomological Society</source><volume>13</volume>: <fpage>1</fpage>–<lpage>116</lpage>. <ext-link ext-link-type="uri" xlink:href="http://biodiversitylibrary.org/page/38911823" xlink:type="simple">http://biodiversitylibrary.org/page/38911823</ext-link></mixed-citation></ref><ref id="B6"><mixed-citation xmlns:xlink="http://www.w3.org/1999/xlink" xlink:type="simple"><person-group><name name-style="western"><surname>DeWalt</surname><given-names>RE</given-names></name><name name-style="western"><surname>Maehr</surname><given-names>MD</given-names></name><name name-style="western"><surname>Neu-Becker</surname><given-names>U</given-names></name><name name-style="western"><surname>Steuber</surname><given-names>G</given-names></name></person-group> (<year>2013</year>) <source>Plecoptera species file online. Version 5.0/5.0</source>. <ext-link ext-link-type="uri" xlink:href="http://Plecoptera.SpeciesFile.org" xlink:type="simple">http://Plecoptera.SpeciesFile.org</ext-link><comment>[retrieved 19 February 2014]</comment></mixed-citation></ref><ref id="B11"><mixed-citation xmlns:xlink="http://www.w3.org/1999/xlink" xlink:type="simple"><person-group><name name-style="western"><surname>Grubbs</surname><given-names>SA</given-names></name></person-group> (<year>1997</year>) <article-title>New records, zoogeographic notes, and a revised checklist of stoneflies (Plecoptera) from Maryland.</article-title><source>Transactions of American Entomological Society</source><volume>123</volume>: <fpage>71</fpage>–<lpage>84</lpage>. <ext-link ext-link-type="uri" xlink:href="http://www.jstor.org/stable/25078627" xlink:type="simple">http://www.jstor.org/stable/25078627</ext-link></mixed-citation></ref><ref id="B21"><mixed-citation xmlns:xlink="http://www.w3.org/1999/xlink" xlink:type="simple"><person-group><name name-style="western"><surname>Myers</surname><given-names>LM</given-names></name><name name-style="western"><surname>Kondratieff</surname><given-names>BC</given-names></name><name name-style="western"><surname>Mihuc</surname><given-names>TB</given-names></name><name name-style="western"><surname>Ruiter</surname><given-names>DE</given-names></name></person-group> (<year>2011</year>) <article-title>The mayflies (Ephemeroptera), stoneflies (Plecoptera), and caddisflies (Trichoptera) of the Adirondack Park (New York State).</article-title><source>Transactions of the American Entomological Society</source><volume>137</volume>: <fpage>63</fpage>–<lpage>140</lpage>. <ext-link ext-link-type="uri" xlink:href="http://www.shingleshanty.org/PDF/mayflies-stonflies-caddisflies-adirondacks.pdf" xlink:type="simple">http://www.shingleshanty.org/PDF/mayflies-stonflies-caddisflies-adirondacks.pdf</ext-link>, doi: <ext-link ext-link-type="doi" xlink:href="10.3157/061.137.0118" xlink:type="simple">10.3157/061.137.0118</ext-link></mixed-citation></ref><ref id="B33"><mixed-citation xmlns:xlink="http://www.w3.org/1999/xlink" xlink:type="simple"><person-group><name name-style="western"><surname>Webb</surname><given-names>DW</given-names></name></person-group> (<year>2002</year>) <article-title>The winter stoneflies of Illinois (Insecta: Plecoptera): 100 years of change.</article-title><source>Bulletin of the Illinois Natural History Survey</source><volume>36</volume>: <fpage>195</fpage>–<lpage>274</lpage>.</mixed-citation></ref><ref id="B5"><mixed-citation xmlns:xlink="http://www.w3.org/1999/xlink" xlink:type="simple"><person-group><name name-style="western"><surname>DeWalt</surname><given-names>RE</given-names></name><name name-style="western"><surname>Grubbs</surname><given-names>SA</given-names></name></person-group> (<year>2011</year>) <article-title>Updates to the stonefly fauna of Illinois and Indiana.</article-title><source>Illiesia</source><volume>7</volume>: <fpage>31</fpage>–<lpage>50</lpage>. <ext-link ext-link-type="uri" xlink:href="http://www2.pms-lj.si/illiesia/papers/Illiesia07-03.pdf" xlink:type="simple">http://www2.pms-lj.si/illiesia/papers/Illiesia07-03.pdf</ext-link></mixed-citation></ref><ref id="B17"><mixed-citation xmlns:xlink="http://www.w3.org/1999/xlink" xlink:type="simple"><person-group><name name-style="western"><surname>Illinois Endangered Species Protection Board</surname></name></person-group> (<year>2011</year>) <source>Checklist of Endangered and Threatened Animals and Plants of Illinois</source>. <publisher-name>Illinois Endangered Species Protection Board</publisher-name>, <publisher-loc>Springfield, Illinois</publisher-loc>, <size units="page">18 pp</size>. <ext-link ext-link-type="uri" xlink:href="http://www.dnr.illinois.gov/ESPB/Documents/ETChecklist2011.pdf" xlink:type="simple">http://www.dnr.illinois.gov/ESPB/Documents/ETChecklist2011.pdf</ext-link></mixed-citation></ref></ref-list></tp:taxon-treatment>
