# Supplementary material for: A review of the Nearctic genus Prostoia (Ricker) (Plecoptera, Nemouridae), with the description of a new species and a surprising range extension for P. hallasi Kondratieff & Kirchner
Source: Zookeys. 2014 Apr 14;(401):11–30. doi: 10.3897/zookeys.401.7299 (PMC4023265; doi:10.3897/zookeys.401.7299)
Supplement: XML Treatment for Prostoia hallasi [file zookeys.401.7299-treatment3.xml]

<!DOCTYPE tp:taxon-treatment
  PUBLIC "-//TaxonX//DTD Taxonomic Treatment Publishing DTD v0 20100105//EN" "tax-treatment-NSO.dtd">
<tp:taxon-treatment xmlns:tp="http://www.plazi.org/taxpub"><tp:treatment-meta><mixed-citation publication-type="journal"><person-group><name><surname>Grubbs</surname><given-names>Scott A.</given-names></name><name><surname>Baumann</surname><given-names>Richard W.</given-names></name><name><surname>DeWalt</surname><given-names>R. Edward</given-names></name><name><surname>Tweddale</surname><given-names>Tari</given-names></name></person-group><article-title>A review of the Nearctic genus <italic>Prostoia</italic> (Ricker) (Plecoptera, Nemouridae), with the description of a new species and a surprising range extension for <italic>P. hallasi</italic> Kondratieff &amp; Kirchner</article-title><source>Zookeys</source><day>14</day><month>4</month><year>2014</year><volume>2014</volume><issue>401</issue><fpage>11</fpage><lpage>30</lpage><pub-id pub-id-type="doi">10.3897/zookeys.401.7299</pub-id></mixed-citation></tp:treatment-meta><tp:nomenclature><tp:taxon-name>
                        <tp:taxon-name-part taxon-name-part-type="genus">Prostoia</tp:taxon-name-part>
                        <tp:taxon-name-part taxon-name-part-type="species">hallasi</tp:taxon-name-part>
                        <object-id xmlns:xlink="http://www.w3.org/1999/xlink" xlink:type="simple">http://species-id.net/wiki/Prostoia_hallasi</object-id>
                        <object-id xmlns:xlink="http://www.w3.org/1999/xlink" xlink:type="simple">http://lsid.speciesfile.org/urn:lsid:Plecoptera.speciesfile.org:TaxonName:6098</object-id>
                    </tp:taxon-name><tp:taxon-authority>Kondratieff &amp; Kirchner</tp:taxon-authority><xref ref-type="fig" rid="F3">Figs 17–24</xref><xref ref-type="fig" rid="F7">, 42</xref><tp:nomenclature-citation-list><tp:nomenclature-citation><tp:taxon-name>Prostoia hallasi</tp:taxon-name><comment> Kondratieff &amp; Kirchner, 1984: 579. Holotype ♂ (USNM), Washington Ditch, City of Suffolk, Virginia</comment></tp:nomenclature-citation></tp:nomenclature-citation-list></tp:nomenclature><tp:treatment-sec sec-type="Material examined"><title>Material examined</title><p>(also provided in <xref ref-type="supplementary-material" rid="S1">Suppl. material 1</xref>). <bold>USA</bold>, <bold>Connecticut</bold>, New Haven Co., Hammonasset River, Killingworth, <named-content xmlns:xlink="http://www.w3.org/1999/xlink" content-type="dwc:verbatimCoordinates" xlink:type="simple">41.3573, -72.6126</named-content>, 1 May 1988, W.G. Downs, 3♂, 25♀ (BYUC). <bold>Georgia</bold>, Crisp Co., Gum Creek, Hwy 257, <named-content xmlns:xlink="http://www.w3.org/1999/xlink" content-type="dwc:verbatimCoordinates" xlink:type="simple">32.0066, -83.7374</named-content>, 30 March 1993, B.A. Caldwell, 2♂, 2♀, 2 nymphs (BYUC). <bold>Illinois</bold>, Pope Co., tributary to Alcorn Creek, 7.1 km NW Hamletsburg, <named-content xmlns:xlink="http://www.w3.org/1999/xlink" content-type="dwc:verbatimCoordinates" xlink:type="simple">37.1777, -88.4953</named-content>, 2 March 2012, R. E. DeWalt, 2♂, 2♀ (INHS), tributary to Alcorn Creek, 15 km NE Brookport, <named-content xmlns:xlink="http://www.w3.org/1999/xlink" content-type="dwc:verbatimCoordinates" xlink:type="simple">37.1777, -88.4891</named-content>, 17 March 2013 (reared, from nymphs collected 14 March 2013), S.A. Grubbs &amp; J.M. Yates, 2♂, 2♀, 4 nymphs (WKUC), same site, 3 April 2013, S.A. Grubbs &amp; J.M. Yates, 2♀ (WKUC). <bold>Massachusetts</bold>, Unknown County, “Boston Reg.”, 2 May 1936, L.J. Milne, 3♀ (USNM). <bold>Virginia</bold>, Essex Co., 1 mi SE Dunnsville, <named-content xmlns:xlink="http://www.w3.org/1999/xlink" content-type="dwc:verbatimCoordinates" xlink:type="simple">37.8504, -76.8083</named-content> (malaise trap), 17–29 April 1992, D.R. Smith, 4♂, 110♀ (BYUC, USNM); same site, 26 March–8 April 1994, D.R. Smith, 4♂, 9♀ (BYUC, USNM); Falls Church City, Falls Church, 11 February 1941, J.F. Hanson, ♂ <!--PageBreak--><!--PageBreak-->(USNM); Southhampton Co., Tarrara Creek, Hwy 666, <named-content xmlns:xlink="http://www.w3.org/1999/xlink" content-type="dwc:verbatimCoordinates" xlink:type="simple">36.5952, -77.2274</named-content>, 10 March 1991, R.W. Baumann &amp; R.F. Kirchner, 2♂ (BYUC); Suffolk City, Washington Ditch, off Washington Ditch Road, Dismal Swamp, <named-content xmlns:xlink="http://www.w3.org/1999/xlink" content-type="dwc:verbatimCoordinates" xlink:type="simple">36.6442, -76.5471</named-content>, 2 March 1983, B.C. Kondratieff, 2♂, ♀ (paratypes; BYUC); Washington Ditch, Dismal Swamp, <named-content xmlns:xlink="http://www.w3.org/1999/xlink" content-type="dwc:verbatimCoordinates" xlink:type="simple">36.6442, -76.5471</named-content>, 10 March 1991, R.W. Baumann &amp; R.F. Kirchner, 48♂, 54♀ (BYUC).</p></tp:treatment-sec><tp:treatment-sec sec-type="Distribution"><title>Distribution.</title><p>USA: NC, VA (<xref ref-type="bibr" rid="B6">DeWalt et al. 2013</xref>), CT, GA, IL, MA (New state records).</p></tp:treatment-sec><tp:treatment-sec sec-type="Remarks"><title>Remarks.</title><p>This species was once considered unique amongst Nearctic <tp:taxon-name>Nemouridae</tp:taxon-name> in that it was known only from low gradient coastal streams in the Great Dismal Swamp (<xref ref-type="bibr" rid="B19">Kondratieff and Kirchner 1984</xref>, <xref ref-type="bibr" rid="B20">Kondratieff et al. 1995</xref>). The discovery of localities north in New England and south to Georgia was not too surprising since these are range extensions along the Atlantic Coastal Plain (<xref ref-type="fig" rid="F7">Fig. 42</xref>). This species should eventually be found in coastal regions within the intervening states (i.e. Delaware, Maryland, New Jersey, New York, Pennsylvania, and South Carolina).</p><p>We initially anticipated that the populations from the Shawnee Hills region of southern Illinois represented an undescribed species. Both Illinois sites were small, upland tributaries ca. 1 m wide and very distinct from the description of the type locality (<xref ref-type="bibr" rid="B19">Kondratieff and Kirchner 1984</xref>). Yet the SEM images of the epiproct from specimens from several locations, particularly of the complex ornamentation of the terminus of the ventral sclerite, showed unexpected across-site similarity and no evidence that the southern Illinois populations represented an undescribed species. The epiproct terminus of the populations from Essex Co., Virginia (<xref ref-type="fig" rid="F3">Fig. 17</xref>), coastal Connecticut (<xref ref-type="fig" rid="F3">Fig. 20</xref>), southern Illinois (<xref ref-type="fig" rid="F3">Fig. 21</xref>) and the type locality in eastern Virginia (<xref ref-type="bibr" rid="B19">Kondratieff and Kirchner 1984</xref>, their <xref ref-type="fig" rid="F1">Fig. 6</xref>) appear indistinguishable as such: the distal anterior tip is slightly bifurcate, a small ventral subterminal knob is present, and the subterminal forked structure includes paired, ventrally-directed triangular processes and paired somewhat dorsally-directed subtruncate processes. Females from southern Illinois were indistinguishable from those from the Connecticut and Essex Co., Virginia (<xref ref-type="fig" rid="F3">Fig. 24</xref>) localities noted above.</p><fig id="F3" position="float" orientation="portrait"><label>Figures 17–24.</label><caption><p><italic><tp:taxon-name>Prostoia hallasi</tp:taxon-name></italic>, scanning electron micrographs, <bold>17</bold> USA, Virginia, Dunnsville, male, epiproct, dorsal view <bold>18</bold> USA, Virginia, Washington Ditch, male, epiproct, lateral view <bold>19</bold> USA, Virginia, Washington Ditch, male, epiproct tip, lateral view <bold>20</bold> USA, Connecticut, Hammonasset River, male, epiproct tip, lateral view <bold>21</bold> USA, Illinois, tributary to Alcorn Creek, male, epiproct tip, lateral view <bold>22</bold> USA, Illinois, tributary to Alcorn Creek, male, abdominal terminalia, ventral view <bold>23</bold> USA, Virginia, Washington Ditch, male, abdominal terminalia, caudal view <bold>24</bold> USA, Virginia, Dunnsville, female, abdominal terminalia, ventral view.</p></caption><graphic xmlns:xlink="http://www.w3.org/1999/xlink" xlink:href="zookeys-401-011-g003.jpg" position="float" orientation="portrait" xlink:type="simple"/></fig></tp:treatment-sec><tp:treatment-sec><!--Section generated to contain objects referenced in tp:taxon-treatment.--><fig id="F7" position="float" orientation="portrait"><label>Figure 42.</label><caption><p>Distribution map for <italic><tp:taxon-name>Prostoia hallasi</tp:taxon-name></italic> (circles), <italic><tp:taxon-name>Prostoia ozarkensis</tp:taxon-name></italic> sp. n. (squares), and <italic><tp:taxon-name>Prostoia similis</tp:taxon-name></italic> (triangles). The open symbols enclosing the solid symbols refer to the type localities for the three species.</p></caption><graphic xmlns:xlink="http://www.w3.org/1999/xlink" xlink:href="zookeys-401-011-g007.jpg" position="float" orientation="portrait" xlink:type="simple"/></fig><supplementary-material xmlns:xlink="http://www.w3.org/1999/xlink" id="S1" position="float" orientation="portrait" xlink:type="simple"><label>Supplementary material 1</label><caption><p>Raw locality data for all <italic><tp:taxon-name>Prostoia</tp:taxon-name></italic> material examined in this study.</p></caption><ext-link ext-link-type="doi" xlink:href="10.3897/zookeys.401.7299.app1" xlink:type="simple">doi: 10.3897/zookeys.401.7299.app1</ext-link><p>Data type: MS Excel spreadsheet (xls) of species locality data.</p><p>Explanation note: Supplementary material 1 is an MS Excel spreadsheet with all specimen locality data used in this article.</p><media xlink:href="zookeys-401-011-s001.xlsx" mimetype="Microsoft Excell Spreadsheet" mime-subtype="xlsx" position="float" orientation="portrait" xlink:type="simple"/><permissions><license xlink:type="simple"><license-p>This dataset is made available under the Open Database License (<ext-link ext-link-type="uri" xlink:href="http://opendatacommons.org/licenses/odbl/1.0/" xlink:type="simple">http://opendatacommons.org/licenses/odbl/1.0/</ext-link>). The Open Database License (ODbL) is a license agreement intended to allow users to freely share, modify, and use this Dataset while maintaining this same freedom for others, provided that the original source and author(s) are credited.</license-p></license></permissions><attrib specific-use="authors">Scott A. Grubbs, Richard W. Baumann, R. Edward DeWalt, Tari Tweddale</attrib></supplementary-material><fig id="F1" position="float" orientation="portrait"><label>Figures 1–8.</label><caption><p><italic><tp:taxon-name>Prostoia besametsa</tp:taxon-name></italic>, scanning electron micrographs, <bold>1</bold> USA, Utah, Monroe Creek, male, epiproct, dorsal view <bold>2</bold> USA, Montana, Gallatin River, male, epiproct, dorsal view <bold>3</bold> USA, South Dakota, Iron Creek, male, epiproct, lateral view <bold>4</bold> USA, South Dakota, Iron Creek, male, epiproct, lateral view <bold>5</bold> USA, Utah, Monroe Creek, male, abdominal terminalia, caudal view <bold>6</bold> USA, South Dakota, Iron Creek, male, abdominal terminalia, ventral view <bold>7</bold> USA, South Dakota, Iron Creek, female, abdominal terminalia, ventral view <bold>8</bold> USA, South Dakota, Iron Creek, female, abdominal terminalia, ventral view.</p></caption><graphic xmlns:xlink="http://www.w3.org/1999/xlink" xlink:href="zookeys-401-011-g001.jpg" position="float" orientation="portrait" xlink:type="simple"/></fig></tp:treatment-sec><ref-list><ref id="B6"><mixed-citation xmlns:xlink="http://www.w3.org/1999/xlink" xlink:type="simple"><person-group><name name-style="western"><surname>DeWalt</surname><given-names>RE</given-names></name><name name-style="western"><surname>Maehr</surname><given-names>MD</given-names></name><name name-style="western"><surname>Neu-Becker</surname><given-names>U</given-names></name><name name-style="western"><surname>Steuber</surname><given-names>G</given-names></name></person-group> (<year>2013</year>) <source>Plecoptera species file online. Version 5.0/5.0</source>. <ext-link ext-link-type="uri" xlink:href="http://Plecoptera.SpeciesFile.org" xlink:type="simple">http://Plecoptera.SpeciesFile.org</ext-link><comment>[retrieved 19 February 2014]</comment></mixed-citation></ref><ref id="B19"><mixed-citation xmlns:xlink="http://www.w3.org/1999/xlink" xlink:type="simple"><person-group><name name-style="western"><surname>Kondratieff</surname><given-names>BC</given-names></name><name name-style="western"><surname>Kirchner</surname><given-names>RF</given-names></name></person-group> (<year>1984</year>) <article-title>A new species of Nemouridae (Plecoptera) from the Great Dismal Swamp, Virginia, USA.</article-title><source>Proceedings of the Entomological Society of Washington</source><volume>86</volume>: <fpage>578</fpage>–<lpage>581</lpage>. <ext-link ext-link-type="uri" xlink:href="http://biodiversitylibrary.org/page/16361039" xlink:type="simple">http://biodiversitylibrary.org/page/16361039</ext-link></mixed-citation></ref><ref id="B20"><mixed-citation xmlns:xlink="http://www.w3.org/1999/xlink" xlink:type="simple"><person-group><name name-style="western"><surname>Kondratieff</surname><given-names>BC</given-names></name><name name-style="western"><surname>Kirchner</surname><given-names>RF</given-names></name><name name-style="western"><surname>Lenat</surname><given-names>DR</given-names></name></person-group> (<year>1995</year>) <article-title>A review of stonefly records (Plecoptera: Hexapoda) of North Carolina and South Carolina.</article-title><source>Brimleyana</source><volume>23</volume>: <fpage>25</fpage>-<lpage>40</lpage>.</mixed-citation></ref></ref-list></tp:taxon-treatment>
