# Supplementary material for: A review of the Nearctic genus Prostoia (Ricker) (Plecoptera, Nemouridae), with the description of a new species and a surprising range extension for P. hallasi Kondratieff & Kirchner
Source: Zookeys. 2014 Apr 14;(401):11–30. doi: 10.3897/zookeys.401.7299 (PMC4023265; doi:10.3897/zookeys.401.7299)
Supplement: XML Treatment for Prostoia ozarkensis [file zookeys.401.7299-treatment4.xml]

<!DOCTYPE tp:taxon-treatment
  PUBLIC "-//TaxonX//DTD Taxonomic Treatment Publishing DTD v0 20100105//EN" "tax-treatment-NSO.dtd">
<tp:taxon-treatment xmlns:tp="http://www.plazi.org/taxpub"><tp:treatment-meta><mixed-citation publication-type="journal"><person-group><name><surname>Grubbs</surname><given-names>Scott A.</given-names></name><name><surname>Baumann</surname><given-names>Richard W.</given-names></name><name><surname>DeWalt</surname><given-names>R. Edward</given-names></name><name><surname>Tweddale</surname><given-names>Tari</given-names></name></person-group><article-title>A review of the Nearctic genus <italic>Prostoia</italic> (Ricker) (Plecoptera, Nemouridae), with the description of a new species and a surprising range extension for <italic>P. hallasi</italic> Kondratieff &amp; Kirchner</article-title><source>Zookeys</source><day>14</day><month>4</month><year>2014</year><volume>2014</volume><issue>401</issue><fpage>11</fpage><lpage>30</lpage><pub-id pub-id-type="doi">10.3897/zookeys.401.7299</pub-id></mixed-citation></tp:treatment-meta><tp:nomenclature><tp:taxon-name>
                        <tp:taxon-name-part taxon-name-part-type="genus">Prostoia</tp:taxon-name-part>
                        <tp:taxon-name-part taxon-name-part-type="species">ozarkensis</tp:taxon-name-part>
                        <object-id xmlns:xlink="http://www.w3.org/1999/xlink" content-type="zoobank" xlink:type="simple">http://zoobank.org/8DE0A193-C546-46EB-A70E-DF8FEAFEBA33</object-id>
                        <object-id xmlns:xlink="http://www.w3.org/1999/xlink" xlink:type="simple">http://species-id.net/wiki/Prostoia_ozarkensis</object-id>
                        <object-id xmlns:xlink="http://www.w3.org/1999/xlink" xlink:type="simple">http://lsid.speciesfile.org/urn:lsid:Plecoptera.speciesfile.org:TaxonName:463936</object-id>
                    </tp:taxon-name><tp:taxon-authority>Baumann &amp; Grubbs</tp:taxon-authority><tp:taxon-status xmlns:xlink="http://www.w3.org/1999/xlink" xlink:type="simple">sp. n.</tp:taxon-status><xref ref-type="fig" rid="F4">Figs 25–32</xref><xref ref-type="fig" rid="F7">, 42</xref></tp:nomenclature><tp:treatment-sec sec-type="Description"><title>Description.</title><p><bold>Male.</bold> Macropterous. Forewing length 7.0–8.0 mm; body length 6.0–6.5 mm. Wings mottled with light band in forewing beyond cord. General body color brown. Epiproct ventral sclerite recurved over abdomen, gradually widening anterior to base, widest in distal third, narrowing mark to an acute, parallel-sided tip, rounded apically (<xref ref-type="fig" rid="F4">Figs 25–30</xref>); recurved portion of ventral sclerite deflected downward at approximately the midpoint (<xref ref-type="fig" rid="F4">Fig. 28</xref>). Paraprocts broadest basally, extending beyond <!--PageBreak--><!--PageBreak-->base of ventral sclerite, subquadrate for ca. 2/3 length, with a triangular distal portion that is slightly flared laterally (<xref ref-type="fig" rid="F4">Figs 29</xref>, <xref ref-type="fig" rid="F4">31</xref>). Vesicle present. Hypoproct sclerotized, broad at base, tapering markedly to a rounded, narrow apex.</p><fig id="F4" position="float" orientation="portrait"><label>Figures 25–32.</label><caption><p><italic><tp:taxon-name>Prostoia ozarkensis</tp:taxon-name></italic> sp. n., scanning electron micrographs, <bold>25</bold> USA, Arkansas, Buffalo River, male, epiproct, dorsal view <bold>26</bold> USA, Missouri, Bryant Creek, male, epiproct, dorsal view <bold>27</bold> USA, Illinois, Hutchins Creek, male, epiproct, dorsal view <bold>28</bold> USA, Oklahoma, Baron Creek, male, epiproct tip, lateral view <bold>29</bold> USA, Oklahoma, Baron Creek, male, epiproct base, dorsal view <bold>30</bold> USA, Oklahoma, Baron Creek, male, epiproct tip, lateral view <bold>31</bold> USA, Illinois, Hutchins Creek, male, epiproct base, dorsal view <bold>32</bold> USA, Oklahoma, Baron Creek, female, abdominal terminalia, ventral view.</p></caption><graphic xmlns:xlink="http://www.w3.org/1999/xlink" xlink:href="zookeys-401-011-g004.jpg" position="float" orientation="portrait" xlink:type="simple"/></fig><p><bold>Female.</bold> Macropterous. Forewing length 8.0–9.0 mm; body length 7.0–7.5 mm. Wing and body coloration similar to male. Seventh and eighth abdominal sterna fused medially, subgenital plate of eighth sternum scarcely extending over anterior portion of ninth sternum, barely concave medially with slightly rounded lateral lobes (<xref ref-type="fig" rid="F4">Fig. 32</xref>).</p><p><bold>Nymph.</bold> Undescribed.</p></tp:treatment-sec><tp:treatment-sec sec-type="Material examined"><title>Material examined</title><p>(also provided in <xref ref-type="supplementary-material" rid="S1">Suppl. material 1</xref>). Holotype ♂, in 75% ethyl alcohol, <bold>USA</bold>, <bold>Missouri</bold>, Webster County, Bryant Creek, Hwy 14, 3 mi SW Evans, <named-content xmlns:xlink="http://www.w3.org/1999/xlink" content-type="dwc:verbatimCoordinates" xlink:type="simple">36.8870, -92.4733</named-content>, 22 February 1972, R.W. Baumann &amp; S.W. Szczytko, (USNM). Paratypes: <bold>Arkansas</bold>, Benton Co., White River, 21 February 1943, W. Larimore, ♂ (INHS); White River, Rogers, 6 March 1943, W. Larimore, ♂, 2♀ (INHS); Carroll Co., Big Clifty Creek, SW ¼ Sec 4 T19N R27W, 8 March 1963, O. Hite &amp; L.R. Aggus, 2♀ (INHS); Osage Creek, Hwy. 60, Osage, <named-content xmlns:xlink="http://www.w3.org/1999/xlink" content-type="dwc:verbatimCoordinates" xlink:type="simple">36.1887, -93.4152</named-content>, 16 March 1963, O. Hite &amp; L. Aggus, ♀ (INHS); Madison Co., War Eagle, Hwy 16 &amp; Hwy 45, <named-content xmlns:xlink="http://www.w3.org/1999/xlink" content-type="dwc:verbatimCoordinates" xlink:type="simple">36.2020, -93.8569</named-content>, 10 March 1962, L.O. Warren, 9♂, 11♀ (BYUC); Kings River, Hwy 21, 4 mi N Kingston, <named-content xmlns:xlink="http://www.w3.org/1999/xlink" content-type="dwc:verbatimCoordinates" xlink:type="simple">36.0882, -93.5417</named-content>, 8 March 1963, O. Hite &amp; M. Wall, ♀ (INHS); Marion Co., Crooked Creek, Hwy. 62, <named-content xmlns:xlink="http://www.w3.org/1999/xlink" content-type="dwc:verbatimCoordinates" xlink:type="simple">36.2458, -92.8348</named-content>, 16 March 1963, O. Hite &amp; L. Aggus, ♀ (INHS); Georges Creek, Hwy. 62, <named-content xmlns:xlink="http://www.w3.org/1999/xlink" content-type="dwc:verbatimCoordinates" xlink:type="simple">36.2533, -92.7487</named-content>, 16 March 1963, O. Hite &amp; L. Aggus, ♂ (INHS); Newton Co., Add Creek, Hwy 43, Ponca, <named-content xmlns:xlink="http://www.w3.org/1999/xlink" content-type="dwc:verbatimCoordinates" xlink:type="simple">36.0210, -93.3600</named-content>, 25 March 1972, R.W. Baumann &amp; S.W. Szczytko, ♂, 4♀ (BYUC); Buffalo River, Hwy 74, near Ponca, <named-content xmlns:xlink="http://www.w3.org/1999/xlink" content-type="dwc:verbatimCoordinates" xlink:type="simple">36.0221, -93.3547</named-content>, 25 March 1972, R.W. Baumann, ♀ (BYUC); same site, 8 February 1976, McCraw &amp; Kittle, 3♂, ♀ (BYUC); Buffalo River, Boxley, <named-content xmlns:xlink="http://www.w3.org/1999/xlink" content-type="dwc:verbatimCoordinates" xlink:type="simple">35.9610, -93.4040</named-content>, 16 March 2002, B.C. Kondratieff &amp; R. Zuellig, 2♂ (CSUC); Searcy Co., Big Creek, St. Rd. 14, <named-content xmlns:xlink="http://www.w3.org/1999/xlink" content-type="dwc:verbatimCoordinates" xlink:type="simple">35.9789, -92.4815</named-content>, 17 March 1963, O. Hite &amp; L. Aggus, 4♀ (INHS); Stone Co., Wallace Creek, State Rd. 14, <named-content xmlns:xlink="http://www.w3.org/1999/xlink" content-type="dwc:verbatimCoordinates" xlink:type="simple">35.7764, -91.8872</named-content>, 17 March 1963, O. Hite &amp; L. Aggus, ♀ (INHS); Sylamore Creek, St. Rd. 9, <named-content xmlns:xlink="http://www.w3.org/1999/xlink" content-type="dwc:verbatimCoordinates" xlink:type="simple">35.9419, -92.1201</named-content>, 17 March 1963, O. Hite &amp; L. Aggus, ♂ (INHS); Rocky Bayou, State Rd. 14, <named-content xmlns:xlink="http://www.w3.org/1999/xlink" content-type="dwc:verbatimCoordinates" xlink:type="simple">35.8598, -92.0469</named-content>, 17 March 1963, O. Hite &amp; L. Aggus, 2♂, 4♀ (INHS); Van Buren Co., Peyton Creek, Hwy. 65, <named-content xmlns:xlink="http://www.w3.org/1999/xlink" content-type="dwc:verbatimCoordinates" xlink:type="simple">35.7881, -92.5397</named-content>, 17 March 1963, O. Hite &amp; L. Aggus, ♀ (INHS); Washington Co., War Eagle Creek, SW ¼ Sec 19 T18N R28W, 28 February 1963, O. Hite &amp; L.R. Aggus, ♀ (INHS); same but 14 March 1963, O. Hite &amp; L.R. Aggus, ♂ (INHS); no locality data, 20 March 1962, O. Hite &amp; M. Hite, ♂, 2♀ (INHS). <bold>Illinois</bold>, Union Co., Hutchins Creek, Wolf Lake, <named-content xmlns:xlink="http://www.w3.org/1999/xlink" content-type="dwc:verbatimCoordinates" xlink:type="simple">37.5107, -89.3773</named-content>, 13 March 1946, H.H. Ross &amp; B.D. Burks, ♂, ♀ (INHS); Hutchins Creek, 5.4 km E Wolf Lake, 93-152, T11S, R2W, S31, <named-content xmlns:xlink="http://www.w3.org/1999/xlink" content-type="dwc:verbatimCoordinates" xlink:type="simple">37.5107, -89.3776</named-content>, 19 April 1993, M.A. Harris &amp; D.W. Webb, ♂, ♀ (INHS). <bold>Missouri</bold>, Bollinger Co., Whitewater River, Alliance, <named-content xmlns:xlink="http://www.w3.org/1999/xlink" content-type="dwc:verbatimCoordinates" xlink:type="simple">37.5791, -90.0013</named-content>, 6 March 1958, Ross &amp; Stannard, ♂ (INHS); Christian Co., Bull Creek, Hwy W, 3 March 1972, R.W. Baumann &amp; B.K. Newman, 3♂, 5♀ (BYUC); same site, 20 March 1972, B.K. Newman, ♀ (BYUC); Crawford Co., Meramec River, N Steeleville at MO 19, <named-content xmlns:xlink="http://www.w3.org/1999/xlink" content-type="dwc:verbatimCoordinates" xlink:type="simple">37.9889, -91.3761</named-content>, 4 February 2012, R.E. DeWalt &amp; S.K. Ferguson, 2♂, ♀, 5 nymphs (INHS); Meramec River, <!--PageBreak-->Steeleville, <named-content xmlns:xlink="http://www.w3.org/1999/xlink" content-type="dwc:verbatimCoordinates" xlink:type="simple">37.9849, -91.3724</named-content>, 6 March 1958, Ross &amp; Stannard, ♂, 3♀ (INHS); Huzzah Creek, Dilliard, Mark Twain [Clark] National Forest, <named-content xmlns:xlink="http://www.w3.org/1999/xlink" content-type="dwc:verbatimCoordinates" xlink:type="simple">37.7406, -91.2029</named-content>, 6 March 1958, Ross &amp; Stannard, ♂, ♀ (INHS); Dade Co., Turnback Creek, Hwy O, E Greenfield, <named-content xmlns:xlink="http://www.w3.org/1999/xlink" content-type="dwc:verbatimCoordinates" xlink:type="simple">37.4023, -93.8020</named-content>, 19 February 1972, D.A. Boehne, 2♂, 4♀ (BYUC); same site, 18 March 1972, D.A. Boehne, ♂, ♀ (BYUC); Douglas Co., Bryant Creek, Hwy 14, 3 mi SW Evans, <named-content xmlns:xlink="http://www.w3.org/1999/xlink" content-type="dwc:verbatimCoordinates" xlink:type="simple">36.8870, -92.4733</named-content>, 22 February 1972, R.W. Baumann &amp; S.W. Szczytko, 12♂, 25♀ (BYUC); Bryant Creek, Hwy 14, near Gentryville, <named-content xmlns:xlink="http://www.w3.org/1999/xlink" content-type="dwc:verbatimCoordinates" xlink:type="simple">36.8868, -92.4734</named-content>, 14 March 1972, R.W. Baumann &amp; C.D. Inman, ♂, 9♀ (BYUC); Bryant Creek, Gentryville, 18 February 1962, Ross &amp; Stannard, ♂, 4♀ (INHS); North Fork White River, Hwy 14, Twin Bridges, <named-content xmlns:xlink="http://www.w3.org/1999/xlink" content-type="dwc:verbatimCoordinates" xlink:type="simple">36.8109, -92.1492</named-content>, 22 February 1972, R.W. Baumann, ♂, 2♀ (BYUC); Franklin Co., Indian Creek, 1.5 mi S Piney park at Hwy K, <named-content xmlns:xlink="http://www.w3.org/1999/xlink" content-type="dwc:verbatimCoordinates" xlink:type="simple">38.2692, -90.9447</named-content>, 4 February 2012, R.E. DeWalt &amp; S.K. Ferguson, 11♂, 5♀, 8 nymphs (INHS); Greene Co., Little Pomme de Terre River, Hwy 65, near Fair Grove, <named-content xmlns:xlink="http://www.w3.org/1999/xlink" content-type="dwc:verbatimCoordinates" xlink:type="simple">37.4161, -93.1452</named-content>, 15 February 1972, R.W. Baumann, 2♂ (BYUC); same site, 24 March 1972, R.W. Baumann, ♀ (BYUC); Lawrence Co., White Oak Creek, near Red Oak, <named-content xmlns:xlink="http://www.w3.org/1999/xlink" content-type="dwc:verbatimCoordinates" xlink:type="simple">37.2291, -94.0276</named-content>, 19 March 1972, R.W. Baumann, ♀ (BYUC); Shannon Co., Current River, Hwy B, Cedar Grove, <named-content xmlns:xlink="http://www.w3.org/1999/xlink" content-type="dwc:verbatimCoordinates" xlink:type="simple">37.4189, -91.6029</named-content>, 17 March 2002, B.C. Kondratieff &amp; R. Zuellig, ♂ (CSUC); Jacks Fork River, Hwy S, Creek, 17 March 2002, B.C. Kondratieff &amp; R. Zuellig, 5♂, 6♀ (CSUC); Manan Creek, Hwy 106, W Eminence, <named-content xmlns:xlink="http://www.w3.org/1999/xlink" content-type="dwc:verbatimCoordinates" xlink:type="simple">37.1461, -91.3792</named-content>, 16 March 2002, B.C. Kondratieff &amp; R. Zuellig, ♂ (CSUC); Big Shawnee Creek, 2 mi E Eminence at MO 106, <named-content xmlns:xlink="http://www.w3.org/1999/xlink" content-type="dwc:verbatimCoordinates" xlink:type="simple">37.1528, -91.3131</named-content>, 5 February 2012, R.E. DeWalt &amp; S.K. Ferguson, ♂ (INHS), Shawnee Creek, Hwy 106, N Winona, <named-content xmlns:xlink="http://www.w3.org/1999/xlink" content-type="dwc:verbatimCoordinates" xlink:type="simple">37.1528, -91.3132</named-content>, 17 March 2002, B.C. Kondratieff &amp; R. Zuellig, 3♂, 4♀ (CSUC); Taney Co., Bull Creek, Hwy 76, <named-content xmlns:xlink="http://www.w3.org/1999/xlink" content-type="dwc:verbatimCoordinates" xlink:type="simple">36.7311, -93.1933</named-content>, 28 February 1972, B.K. Newman, ♂, 3♀ (BYUC); same site, 8 March 1972, B. K. Newman, 4♂, 3♀ (BYUC); Texas Co., Big Piney River, Hwy RA, N Simmons, 17 March 2002, B.C. Kondratieff &amp; R. Zuellig, ♀ (CSUC); Hog Creek, S Houston, <named-content xmlns:xlink="http://www.w3.org/1999/xlink" content-type="dwc:verbatimCoordinates" xlink:type="simple">37.2400, -91.9527</named-content>, 17 March 2002, B.C. Kondratieff &amp; R. Zuellig, 2♀ (CSUC); Jacks Fork River, 5 mi S Pine Crest, <named-content xmlns:xlink="http://www.w3.org/1999/xlink" content-type="dwc:verbatimCoordinates" xlink:type="simple">37.0563, -91.6679</named-content>, 17 February 1962, Ross &amp; Stannard, ♂ (INHS); Wright Co., Gasconade River, Hwy E, 9 mi. NE Hartville, <named-content xmlns:xlink="http://www.w3.org/1999/xlink" content-type="dwc:verbatimCoordinates" xlink:type="simple">37.3135, -92.3988</named-content>, 13 March 1987, B.C. Poulton, 2♀ (BYUC). <bold>Oklahoma</bold>, Adair Co., Ballard Creek, <named-content xmlns:xlink="http://www.w3.org/1999/xlink" content-type="dwc:verbatimCoordinates" xlink:type="simple">36.0924, -94.5881</named-content>, 20 February 1972, B.P. Stark, ♂, 4♀ (BYUC); unnamed stream, Hwy 59, Baron, <named-content xmlns:xlink="http://www.w3.org/1999/xlink" content-type="dwc:verbatimCoordinates" xlink:type="simple">35.9195, -94.6199</named-content>, 20 February 1972, B.P. Stark, 2♂, 2♀ (BYUC); Delaware Co., Flint Creek, <named-content xmlns:xlink="http://www.w3.org/1999/xlink" content-type="dwc:verbatimCoordinates" xlink:type="simple">36.1942, -94.7069</named-content>, 19 February 1984, B.C. Poulton, 2♂, 2♀ (BYUC).</p></tp:treatment-sec><tp:treatment-sec sec-type="Etymology"><title>Etymology.</title><p>The specific epithet recognizes that this species is broadly widespread across the Ozark Plateau region of southern Missouri, northern Arkansas, and northeastern Oklahoma, with one additional isolated locality in southwestern Illinois. The common name Ozark Forestfly is proposed for this species (<xref ref-type="bibr" rid="B28">Stark et al. 2012</xref>).</p></tp:treatment-sec><tp:treatment-sec sec-type="Diagnosis"><title>Diagnosis.</title><!--PageBreak--><!--PageBreak--><p><italic><tp:taxon-name>Prostoia besametsa</tp:taxon-name></italic>, <italic><tp:taxon-name>Prostoia completa</tp:taxon-name></italic>, and <italic><tp:taxon-name>Prostoia ozarkensis</tp:taxon-name></italic> sp. n. appear to form a closely-related species group based primarily on structural similarities of the short, compact lateral arms of the male dorsal sclerite and the female 8<sup>th</sup> sternum that bears a faint medial notch with poorly-developed lateral lobes. The combination of the narrow, v-shaped epiproct tip and the western Nearctic distribution of <italic><tp:taxon-name>Prostoia besametsa</tp:taxon-name></italic> easily separates this species from <italic><tp:taxon-name>Prostoia completa</tp:taxon-name></italic> and <italic><tp:taxon-name>Prostoia ozarkensis</tp:taxon-name></italic> sp. n. The epiproct of <italic><tp:taxon-name>Prostoia completa</tp:taxon-name></italic> and <italic><tp:taxon-name>Prostoia ozarkensis</tp:taxon-name></italic> sp. n. narrow markedly to an acute, parallel-sided tip. In addition, the lateral arms of <italic><tp:taxon-name>Prostoia besametsa</tp:taxon-name></italic> do not extend past the epiproct base whereas in <italic><tp:taxon-name>Prostoia completa</tp:taxon-name></italic> and <italic><tp:taxon-name>Prostoia ozarkensis</tp:taxon-name></italic> sp. n. the lateral arms are noticeably longer. <italic><tp:taxon-name>Prostoia ozarkensis</tp:taxon-name></italic> sp. n. closely resembles <italic><tp:taxon-name>Prostoia completa</tp:taxon-name></italic> in both the male and female adult stages. Whereas females of the two species appear indistinguishable, males can be separated by close examination of details of the lateral arms and the overall shape of the ventral sclerite. The lateral arms of <italic><tp:taxon-name>Prostoia ozarkensis</tp:taxon-name></italic> sp. n. are short, pointed apically, and bear a stout nub on the outer surface (<xref ref-type="fig" rid="F4">Fig. 29</xref>). While in <italic><tp:taxon-name>Prostoia completa</tp:taxon-name></italic> the lateral arm is longer, scythe-shaped, and has a smooth outer margin (<xref ref-type="fig" rid="F2">Fig. 15</xref>). The ventral sclerite of <italic><tp:taxon-name>Prostoia ozarkensis</tp:taxon-name></italic> sp. n. is recurved in lateral aspect, especially along the ventral margin (<xref ref-type="fig" rid="F4">Fig. 28</xref>) and expanded dorsally toward the apex (<xref ref-type="fig" rid="F4">Fig. 25</xref>). Conversely, in <italic><tp:taxon-name>Prostoia completa</tp:taxon-name></italic> the ventral sclerite is nearly straight in lateral aspect (<xref ref-type="fig" rid="F2">Fig. 11</xref>) and narrow and nearly parallel-sided dorsally (<xref ref-type="fig" rid="F2">Figs 9</xref>, <xref ref-type="fig" rid="F2">10</xref>).</p><p><italic><tp:taxon-name>Prostoia ozarkensis</tp:taxon-name></italic> sp. n. overlaps in range only with <italic><tp:taxon-name>Prostoia similis</tp:taxon-name></italic> (<xref ref-type="fig" rid="F7">Fig. 42</xref>), but the combination of the long, sinuate lateral arms and the well-developed lateral lobes of the female 8<sup>th</sup> sternum easily distinguish the latter species from each of the four other <italic><tp:taxon-name>Prostoia</tp:taxon-name></italic> species. With the surprising discovery of <italic><tp:taxon-name>Prostoia hallasi</tp:taxon-name></italic> from southern Illinois, the distribution of this species is likely far from understood and there is no reason to preclude its presence west of the Mississippi River into the Interior Highland region. The ornate epiproct tip and absence of lateral arms of <italic><tp:taxon-name>Prostoia hallasi</tp:taxon-name></italic> are distinctive features that make it easy to identify males of this species. Additionally, <italic><tp:taxon-name>Prostoia hallasi</tp:taxon-name></italic> is the only <italic><tp:taxon-name>Prostoia</tp:taxon-name></italic> species with a convex subgenital plate.</p></tp:treatment-sec><tp:treatment-sec sec-type="Remarks"><title>Remarks.</title><p><italic><tp:taxon-name>Prostoia ozarkensis</tp:taxon-name></italic> sp. n. specimens from the Ozark Plateau, including the Boston Mountains, consistently exhibit distinctive male characters that set it apart from widespread <italic><tp:taxon-name>Prostoia completa</tp:taxon-name></italic>. Specimens from states to the east, namely Indiana and Kentucky, are more difficult to separate consistently and even show variability in the same population. The <italic><tp:taxon-name>Prostoia completa</tp:taxon-name></italic> records presented in <xref ref-type="bibr" rid="B24">Poulton and Stewart (1991)</xref> likely now pertain to <italic><tp:taxon-name>Prostoia ozarkensis</tp:taxon-name></italic> sp. n., but very few of their specimens were available for study. The same also applies for <italic><tp:taxon-name>Prostoia completa</tp:taxon-name></italic> reported in <xref ref-type="bibr" rid="B27">Stark and Stewart (1973)</xref>, <xref ref-type="bibr" rid="B10">Ernst et al. (1984)</xref>, <xref ref-type="bibr" rid="B7">Ernst and Stewart (1985a</xref>, <xref ref-type="bibr" rid="B8">1985b</xref>, <xref ref-type="bibr" rid="B9">1986</xref>), <xref ref-type="bibr" rid="B18">Jop and Stewart (1987)</xref>, <xref ref-type="bibr" rid="B23">Phillips and Kilambi (1994)</xref>, and <xref ref-type="bibr" rid="B14">Harp and Robison (2006)</xref>.</p></tp:treatment-sec><tp:treatment-sec><!--Section generated to contain objects referenced in tp:taxon-treatment.--><fig id="F7" position="float" orientation="portrait"><label>Figure 42.</label><caption><p>Distribution map for <italic><tp:taxon-name>Prostoia hallasi</tp:taxon-name></italic> (circles), <italic><tp:taxon-name>Prostoia ozarkensis</tp:taxon-name></italic> sp. n. (squares), and <italic><tp:taxon-name>Prostoia similis</tp:taxon-name></italic> (triangles). The open symbols enclosing the solid symbols refer to the type localities for the three species.</p></caption><graphic xmlns:xlink="http://www.w3.org/1999/xlink" xlink:href="zookeys-401-011-g007.jpg" position="float" orientation="portrait" xlink:type="simple"/></fig><supplementary-material xmlns:xlink="http://www.w3.org/1999/xlink" id="S1" position="float" orientation="portrait" xlink:type="simple"><label>Supplementary material 1</label><caption><p>Raw locality data for all <italic><tp:taxon-name>Prostoia</tp:taxon-name></italic> material examined in this study.</p></caption><ext-link ext-link-type="doi" xlink:href="10.3897/zookeys.401.7299.app1" xlink:type="simple">doi: 10.3897/zookeys.401.7299.app1</ext-link><p>Data type: MS Excel spreadsheet (xls) of species locality data.</p><p>Explanation note: Supplementary material 1 is an MS Excel spreadsheet with all specimen locality data used in this article.</p><media xlink:href="zookeys-401-011-s001.xlsx" mimetype="Microsoft Excell Spreadsheet" mime-subtype="xlsx" position="float" orientation="portrait" xlink:type="simple"/><permissions><license xlink:type="simple"><license-p>This dataset is made available under the Open Database License (<ext-link ext-link-type="uri" xlink:href="http://opendatacommons.org/licenses/odbl/1.0/" xlink:type="simple">http://opendatacommons.org/licenses/odbl/1.0/</ext-link>). The Open Database License (ODbL) is a license agreement intended to allow users to freely share, modify, and use this Dataset while maintaining this same freedom for others, provided that the original source and author(s) are credited.</license-p></license></permissions><attrib specific-use="authors">Scott A. Grubbs, Richard W. Baumann, R. Edward DeWalt, Tari Tweddale</attrib></supplementary-material><fig id="F2" position="float" orientation="portrait"><label>Figures 9–16.</label><caption><p><italic><tp:taxon-name>Prostoia completa</tp:taxon-name></italic>, scanning electron micrographs, <bold>9</bold> USA, Wisconsin, Plover River, male, epiproct, dorsal view <bold>10</bold> Canada, Newfoundland, Walsh River, male, epiproct, dorsal view <bold>11</bold> Canada, Newfoundland, Walsh River, male, epiproct, lateral view <bold>12</bold> Canada, Newfoundland, Walsh River, male, epiproct tip, lateral view <bold>13</bold> USA, Virginia, Roanoke River, male, epiproct base, dorsal view <bold>14</bold> USA, Wisconsin, Plover River, male, epiproct tip, dorsal view <bold>15</bold> Canada, Newfoundland, Walsh River, male, epiproct base, lateral view <bold>16</bold> Canada, Newfoundland, Walsh River, female, abdominal terminalia, ventral view.</p></caption><graphic xmlns:xlink="http://www.w3.org/1999/xlink" xlink:href="zookeys-401-011-g002.jpg" position="float" orientation="portrait" xlink:type="simple"/></fig></tp:treatment-sec><ref-list><ref id="B28"><mixed-citation xmlns:xlink="http://www.w3.org/1999/xlink" xlink:type="simple"><person-group><name name-style="western"><surname>Stark</surname><given-names>BP</given-names></name><name name-style="western"><surname>Stewart</surname><given-names>KW</given-names></name><name name-style="western"><surname>Szczytko</surname><given-names>SW</given-names></name><name name-style="western"><surname>Baumann</surname><given-names>RW</given-names></name><name name-style="western"><surname>Kondratieff</surname><given-names>BC</given-names></name></person-group> (<year>2012</year>) <article-title>Scientific and common names of stoneflies of Nearctic stoneflies (Plecoptera), with corrections and additions to the list.</article-title><source>The Caddis Press, Miscellaneous Contributions</source><volume>1</volume>: <fpage>1</fpage>-<lpage>20</lpage>.</mixed-citation></ref><ref id="B24"><mixed-citation xmlns:xlink="http://www.w3.org/1999/xlink" xlink:type="simple"><person-group><name name-style="western"><surname>Poulton</surname><given-names>BP</given-names></name><name name-style="western"><surname>Stewart</surname><given-names>KW</given-names></name></person-group> (<year>1991</year>) <article-title>Stoneflies of the Ozark and Ouachita Mountains (Plecoptera).</article-title><source>Memoirs of the American Entomological Society</source><volume>13</volume>: <fpage>1</fpage>–<lpage>116</lpage>. <ext-link ext-link-type="uri" xlink:href="http://biodiversitylibrary.org/page/38911823" xlink:type="simple">http://biodiversitylibrary.org/page/38911823</ext-link></mixed-citation></ref><ref id="B27"><mixed-citation xmlns:xlink="http://www.w3.org/1999/xlink" xlink:type="simple"><person-group><name name-style="western"><surname>Stark</surname><given-names>BP</given-names></name><name name-style="western"><surname>Stewart</surname><given-names>KW</given-names></name></person-group> (<year>1973</year>) <article-title>Distribution of stoneflies (Plecoptera) in Oklahoma.</article-title><source>Journal of the Kansas Entomological Society</source><volume>46</volume>: <fpage>563</fpage>–<lpage>577</lpage>. <ext-link ext-link-type="uri" xlink:href="http://www.jstor.org/stable/25082607" xlink:type="simple">http://www.jstor.org/stable/25082607</ext-link></mixed-citation></ref><ref id="B10"><mixed-citation xmlns:xlink="http://www.w3.org/1999/xlink" xlink:type="simple"><person-group><name name-style="western"><surname>Ernst</surname><given-names>MR</given-names></name><name name-style="western"><surname>Beitinger</surname><given-names>TL</given-names></name><name name-style="western"><surname>Stewart</surname><given-names>KW</given-names></name></person-group> (<year>1984</year>) <article-title>Critical thermal maxima of nymphs of three Plecoptera species from an Ozark foothill stream.</article-title><source>Freshwater Invertebrate Biology</source><volume>3</volume>: <fpage>80</fpage>–<lpage>85</lpage>. <ext-link ext-link-type="uri" xlink:href="http://www.jstor.org/stable/1467096" xlink:type="simple">http://www.jstor.org/stable/1467096</ext-link>, doi: <ext-link ext-link-type="doi" xlink:href="10.2307/1467096" xlink:type="simple">10.2307/1467096</ext-link></mixed-citation></ref><ref id="B7"><mixed-citation xmlns:xlink="http://www.w3.org/1999/xlink" xlink:type="simple"><person-group><name name-style="western"><surname>Ernst</surname><given-names>MR</given-names></name><name name-style="western"><surname>Stewart</surname><given-names>KW</given-names></name></person-group> (<year>1985a</year>) <article-title>Growth and drift of nine stonefly species (Plecoptera) in an Oklahoma Ozark foothills stream, and conformation to regression models.</article-title><source>Annals of the Entomological Society of America</source><volume>78</volume>: <fpage>635</fpage>-<lpage>646</lpage>.</mixed-citation></ref><ref id="B8"><mixed-citation xmlns:xlink="http://www.w3.org/1999/xlink" xlink:type="simple"><person-group><name name-style="western"><surname>Ernst</surname><given-names>MR</given-names></name><name name-style="western"><surname>Stewart</surname><given-names>KW</given-names></name></person-group> (<year>1985b</year>) <article-title>Emergence patterns and an assessment of collecting methods for adult stoneflies (Plecoptera) in an Ozark foothills stream.</article-title><source>Canadian Journal of Zoology</source><volume>63</volume>: <fpage>2962</fpage>-<lpage>2968</lpage>. doi: <ext-link ext-link-type="doi" xlink:href="10.1139/z85-444" xlink:type="simple">10.1139/z85-444</ext-link></mixed-citation></ref><ref id="B9"><mixed-citation xmlns:xlink="http://www.w3.org/1999/xlink" xlink:type="simple"><person-group><name name-style="western"><surname>Ernst</surname><given-names>MR</given-names></name><name name-style="western"><surname>Stewart</surname><given-names>KW</given-names></name></person-group> (<year>1986</year>) <article-title>Microdistribution of eight stonefly species (Plecoptera) in relation to organic matter in an Ozark foothills stream.</article-title><source>Aquatic Insects</source><volume>8</volume>: <fpage>237</fpage>-<lpage>254</lpage>. doi: <ext-link ext-link-type="doi" xlink:href="10.1080/01650428609361258" xlink:type="simple">10.1080/01650428609361258</ext-link></mixed-citation></ref><ref id="B18"><mixed-citation xmlns:xlink="http://www.w3.org/1999/xlink" xlink:type="simple"><person-group><name name-style="western"><surname>Jop</surname><given-names>KM</given-names></name><name name-style="western"><surname>Stewart</surname><given-names>KW</given-names></name></person-group> (<year>1987</year>) <article-title>Annual stonefly (Plecoptera) production in a second order Oklahoma Ozark stream.</article-title><source>Journal of the North American Benthological Society</source><volume>6</volume>: <fpage>26</fpage>–<lpage>34</lpage>. <ext-link ext-link-type="uri" xlink:href="http://www.jstor.org/stable/1467521" xlink:type="simple">http://www.jstor.org/stable/1467521</ext-link>, doi: <ext-link ext-link-type="doi" xlink:href="10.2307/1467521" xlink:type="simple">10.2307/1467521</ext-link></mixed-citation></ref><ref id="B23"><mixed-citation xmlns:xlink="http://www.w3.org/1999/xlink" xlink:type="simple"><person-group><name name-style="western"><surname>Phillips</surname><given-names>EC</given-names></name><name name-style="western"><surname>Kilambi</surname><given-names>RV</given-names></name></person-group> (<year>1994</year>) <article-title>Habitat type and seasonal effects on the distribution and density of Plecoptera in Ozark streams, Arkansas.</article-title><source>Annals of the Entomological Society of America</source><volume>87</volume>: <fpage>321</fpage>-<lpage>326</lpage>.</mixed-citation></ref><ref id="B14"><mixed-citation xmlns:xlink="http://www.w3.org/1999/xlink" xlink:type="simple"><person-group><name name-style="western"><surname>Harp</surname><given-names>GL</given-names></name><name name-style="western"><surname>Robison</surname><given-names>HW</given-names></name></person-group> (<year>2006</year>) <article-title>Aquatic macroinvertebrates of the Strawberry River System in north-central Arkansas.</article-title><source>Journal of the Arkansas Academy of Science</source><volume>60</volume>: <fpage>46</fpage>–<lpage>61</lpage>. <ext-link ext-link-type="uri" xlink:href="http://130.184.236.43/aas/issues/2006v60/v60a7.pdf" xlink:type="simple">http://130.184.236.43/aas/issues/2006v60/v60a7.pdf</ext-link></mixed-citation></ref></ref-list></tp:taxon-treatment>
