# Supplementary material for: A review of the Nearctic genus Prostoia (Ricker) (Plecoptera, Nemouridae), with the description of a new species and a surprising range extension for P. hallasi Kondratieff & Kirchner
Source: Zookeys. 2014 Apr 14;(401):11–30. doi: 10.3897/zookeys.401.7299 (PMC4023265; doi:10.3897/zookeys.401.7299)
Supplement: XML Treatment for Prostoia similis [file zookeys.401.7299-treatment5.xml]

<!DOCTYPE tp:taxon-treatment
  PUBLIC "-//TaxonX//DTD Taxonomic Treatment Publishing DTD v0 20100105//EN" "tax-treatment-NSO.dtd">
<tp:taxon-treatment xmlns:tp="http://www.plazi.org/taxpub"><tp:treatment-meta><mixed-citation publication-type="journal"><person-group><name><surname>Grubbs</surname><given-names>Scott A.</given-names></name><name><surname>Baumann</surname><given-names>Richard W.</given-names></name><name><surname>DeWalt</surname><given-names>R. Edward</given-names></name><name><surname>Tweddale</surname><given-names>Tari</given-names></name></person-group><article-title>A review of the Nearctic genus <italic>Prostoia</italic> (Ricker) (Plecoptera, Nemouridae), with the description of a new species and a surprising range extension for <italic>P. hallasi</italic> Kondratieff &amp; Kirchner</article-title><source>Zookeys</source><day>14</day><month>4</month><year>2014</year><volume>2014</volume><issue>401</issue><fpage>11</fpage><lpage>30</lpage><pub-id pub-id-type="doi">10.3897/zookeys.401.7299</pub-id></mixed-citation></tp:treatment-meta><tp:nomenclature><tp:taxon-name>
                        <tp:taxon-name-part taxon-name-part-type="genus">Prostoia</tp:taxon-name-part>
                        <tp:taxon-name-part taxon-name-part-type="species">similis</tp:taxon-name-part>
                        <object-id xmlns:xlink="http://www.w3.org/1999/xlink" xlink:type="simple">http://species-id.net/wiki/Prostoia_similis</object-id>
                        <object-id xmlns:xlink="http://www.w3.org/1999/xlink" xlink:type="simple">http://lsid.speciesfile.org/urn:lsid:Plecoptera.speciesfile.org:TaxonName:6094</object-id>
                    </tp:taxon-name><tp:taxon-authority>(Hagen)</tp:taxon-authority><xref ref-type="fig" rid="F5">Figs 33–40</xref><xref ref-type="fig" rid="F7">, 42</xref><tp:nomenclature-citation-list><tp:nomenclature-citation><tp:taxon-name>Taeniopteryx similis</tp:taxon-name><comment> Hagen, 1861: 34. Holotype ♂ (USNM), Washington D.C., USA.</comment></tp:nomenclature-citation><tp:nomenclature-citation><tp:taxon-name>Nemoura similis</tp:taxon-name><comment>: <xref ref-type="bibr" rid="B1">Banks 1907</xref>: 14.</comment></tp:nomenclature-citation><tp:nomenclature-citation><tp:taxon-name>Nemoura divergens</tp:taxon-name><comment>: <xref ref-type="bibr" rid="B4">Claassen 1923</xref>: 282. Syn. Illies, 1966: 221.</comment></tp:nomenclature-citation><tp:nomenclature-citation><tp:taxon-name>Nemoura divergens</tp:taxon-name><comment>: <xref ref-type="bibr" rid="B22">Needham and Claassen 1925</xref>: 203.</comment></tp:nomenclature-citation><!--PageBreak--><tp:nomenclature-citation><tp:taxon-name>Nemoura similis</tp:taxon-name><comment>: <xref ref-type="bibr" rid="B22">Needham and Claassen 1925</xref>: 214.</comment></tp:nomenclature-citation><tp:nomenclature-citation><tp:taxon-name>Nemoura (Prostoia) similis</tp:taxon-name><comment>: <xref ref-type="bibr" rid="B26">Ricker 1952</xref>: 49.</comment></tp:nomenclature-citation><tp:nomenclature-citation><tp:taxon-name>Prostoia similis</tp:taxon-name><comment>: <xref ref-type="bibr" rid="B16">Illies 1966</xref>: 221.</comment></tp:nomenclature-citation><tp:nomenclature-citation><tp:taxon-name>Prostoia similis</tp:taxon-name><comment>: <xref ref-type="bibr" rid="B34">Zwick 1973</xref>: 346.</comment></tp:nomenclature-citation><tp:nomenclature-citation><tp:taxon-name>Prostoia similis</tp:taxon-name><comment>: <xref ref-type="bibr" rid="B2">Baumann 1975</xref>: 27.</comment></tp:nomenclature-citation><tp:nomenclature-citation><tp:taxon-name>Prostoia similis</tp:taxon-name><comment>: <xref ref-type="bibr" rid="B24">Poulton and Stewart 1991</xref>: 30.</comment></tp:nomenclature-citation></tp:nomenclature-citation-list></tp:nomenclature><tp:treatment-sec sec-type="Material examined"><title>Material examined</title><p>(<xref ref-type="supplementary-material" rid="S1">Suppl. material 1</xref>).</p></tp:treatment-sec><tp:treatment-sec sec-type="Distribution"><title>Distribution.</title><p>Canada: ON (New provincial record), PQ (<xref ref-type="bibr" rid="B6">DeWalt et al. 2013</xref>); USA: CT, DE, IL, IN, KY, MA, MD, ME, MI, MN, MO, NY, OH, PA, SC, VA, WI, WV (<xref ref-type="bibr" rid="B6">DeWalt et al. 2013</xref>), TN (New state record).</p></tp:treatment-sec><tp:treatment-sec sec-type="Remarks"><title>Remarks.</title><p><italic><tp:taxon-name>Prostoia similis</tp:taxon-name></italic> is readily distinguished from all other <italic><tp:taxon-name>Prostoia</tp:taxon-name></italic> species by the dorsal sclerite of the epiproct bearing long and sinuate lateral arms. As stated earlier, the ranges of <italic><tp:taxon-name>Prostoia completa</tp:taxon-name></italic> and <italic><tp:taxon-name>Prostoia similis</tp:taxon-name></italic> overlap extensively. Examination of large collections of <italic><tp:taxon-name>Prostoia similis</tp:taxon-name></italic> and <italic><tp:taxon-name>Prostoia completa</tp:taxon-name></italic> from the Great Lakes region has revealed that the former species appears to be markedly less common with increasing latitude (<xref ref-type="bibr" rid="B12">Grubbs et al. 2012</xref>). In comparison to <italic><tp:taxon-name>Prostoia completa</tp:taxon-name></italic>, there are far fewer historical (pre-1960) and contemporaneous collections of <italic><tp:taxon-name>Prostoia similis</tp:taxon-name></italic> from Michigan, Minnesota, Wisconson, and Ontario.</p><fig id="F5" position="float" orientation="portrait"><label>Figures 33–40.</label><caption><p><italic><tp:taxon-name>Prostoia similis</tp:taxon-name></italic>, scanning electron micrographs, <bold>33</bold> USA, Virginia, Big Run, male, epiproct, dorsal view <bold>34</bold> USA, Virginia, McClure River, male, epiproct, lateral view <bold>35</bold> USA, Virginia, McClure River, male, epiproct tip, dorsal view <bold>36</bold> USA, Virginia, McClure River, male, epiproct tip, lateral view <bold>37</bold> USA, Virginia, McClure River, male, epiproct base, caudal view <bold>38</bold> USA, Virginia, Big Run, male, epiproct base, dorsal view <bold>39</bold> USA, McClure River, Virginia, female, abdominal terminalia, ventral view <bold>40</bold> USA, Virginia, McClure River, female, abdominal terminalia, ventral view.</p></caption><graphic xmlns:xlink="http://www.w3.org/1999/xlink" xlink:href="zookeys-401-011-g005.jpg" position="float" orientation="portrait" xlink:type="simple"/></fig><fig id="F6" position="float" orientation="portrait"><label>Figure 41.</label><caption><p>Distribution map for <italic><tp:taxon-name>Prostoia besametsa</tp:taxon-name></italic> (circles) and <italic><tp:taxon-name>Prostoia completa</tp:taxon-name></italic> (squares). The open symbols enclosing the solid symbols refer to the type localities for the two species.</p></caption><graphic xmlns:xlink="http://www.w3.org/1999/xlink" xlink:href="zookeys-401-011-g006.jpg" position="float" orientation="portrait" xlink:type="simple"/></fig><fig id="F7" position="float" orientation="portrait"><label>Figure 42.</label><caption><p>Distribution map for <italic><tp:taxon-name>Prostoia hallasi</tp:taxon-name></italic> (circles), <italic><tp:taxon-name>Prostoia ozarkensis</tp:taxon-name></italic> sp. n. (squares), and <italic><tp:taxon-name>Prostoia similis</tp:taxon-name></italic> (triangles). The open symbols enclosing the solid symbols refer to the type localities for the three species.</p></caption><graphic xmlns:xlink="http://www.w3.org/1999/xlink" xlink:href="zookeys-401-011-g007.jpg" position="float" orientation="portrait" xlink:type="simple"/></fig><!--PageBreak--></tp:treatment-sec><tp:treatment-sec><!--Section generated to contain objects referenced in tp:taxon-treatment.--><supplementary-material xmlns:xlink="http://www.w3.org/1999/xlink" id="S1" position="float" orientation="portrait" xlink:type="simple"><label>Supplementary material 1</label><caption><p>Raw locality data for all <italic><tp:taxon-name>Prostoia</tp:taxon-name></italic> material examined in this study.</p></caption><ext-link ext-link-type="doi" xlink:href="10.3897/zookeys.401.7299.app1" xlink:type="simple">doi: 10.3897/zookeys.401.7299.app1</ext-link><p>Data type: MS Excel spreadsheet (xls) of species locality data.</p><p>Explanation note: Supplementary material 1 is an MS Excel spreadsheet with all specimen locality data used in this article.</p><media xlink:href="zookeys-401-011-s001.xlsx" mimetype="Microsoft Excell Spreadsheet" mime-subtype="xlsx" position="float" orientation="portrait" xlink:type="simple"/><permissions><license xlink:type="simple"><license-p>This dataset is made available under the Open Database License (<ext-link ext-link-type="uri" xlink:href="http://opendatacommons.org/licenses/odbl/1.0/" xlink:type="simple">http://opendatacommons.org/licenses/odbl/1.0/</ext-link>). The Open Database License (ODbL) is a license agreement intended to allow users to freely share, modify, and use this Dataset while maintaining this same freedom for others, provided that the original source and author(s) are credited.</license-p></license></permissions><attrib specific-use="authors">Scott A. Grubbs, Richard W. Baumann, R. Edward DeWalt, Tari Tweddale</attrib></supplementary-material></tp:treatment-sec><ref-list><ref id="B1"><mixed-citation xmlns:xlink="http://www.w3.org/1999/xlink" xlink:type="simple"><person-group><name name-style="western"><surname>Banks</surname><given-names>N</given-names></name></person-group> (<year>1907</year>) <source>Catalogue of the neuropteroid insects (except Odonata) of the U. S.</source><publisher-name>American Entomological Society</publisher-name>, <publisher-loc>Philadelphia</publisher-loc>, <lpage>53</lpage> pp.</mixed-citation></ref><ref id="B4"><mixed-citation xmlns:xlink="http://www.w3.org/1999/xlink" xlink:type="simple"><person-group><name name-style="western"><surname>Claassen</surname><given-names>PW</given-names></name></person-group> (<year>1923</year>) <article-title>New species of North American Plecoptera.</article-title><source>Canadian Entomologist</source><volume>55</volume>: <fpage>281</fpage>–<lpage>292</lpage>. <ext-link ext-link-type="uri" xlink:href="http://biodiversitylibrary.org/page/27828489" xlink:type="simple">http://biodiversitylibrary.org/page/27828489</ext-link>, doi: <ext-link ext-link-type="doi" xlink:href="10.4039/Ent55281-12" xlink:type="simple">10.4039/Ent55281-12</ext-link></mixed-citation></ref><ref id="B22"><mixed-citation xmlns:xlink="http://www.w3.org/1999/xlink" xlink:type="simple"><person-group><name name-style="western"><surname>Needham</surname><given-names>JG</given-names></name><name name-style="western"><surname>Claassen</surname><given-names>PW</given-names></name></person-group> (<year>1925</year>) <article-title>A monograph of the Plecoptera or stoneflies of America north of Mexico.</article-title><source>Thomas Say Foundation, Entomological Society of America Monograph</source><volume>2</volume>: <fpage>1</fpage>–<lpage>386</lpage>. <ext-link ext-link-type="uri" xlink:href="http://biodiversitylibrary.org/page/6270959" xlink:type="simple">http://biodiversitylibrary.org/page/6270959</ext-link></mixed-citation></ref><ref id="B26"><mixed-citation xmlns:xlink="http://www.w3.org/1999/xlink" xlink:type="simple"><person-group><name name-style="western"><surname>Ricker</surname><given-names>WE</given-names></name></person-group> (<year>1952</year>) <article-title>Systematic studies in Plecoptera.</article-title><source>Indiana University Publication Science Series</source><volume>18</volume>: <fpage>1</fpage>–<lpage>200</lpage>. <ext-link ext-link-type="uri" xlink:href="http://www.nativefishlab.net/library/textpdf/16861.pdf" xlink:type="simple">http://www.nativefishlab.net/library/textpdf/16861.pdf</ext-link></mixed-citation></ref><ref id="B16"><mixed-citation xmlns:xlink="http://www.w3.org/1999/xlink" xlink:type="simple"><person-group><name name-style="western"><surname>Illies</surname><given-names>J</given-names></name></person-group> (<year>1966</year>) <article-title>Katalog der rezenten Plecoptera</article-title>. <source>Tierreich</source>. <issue>No. 82</issue>.</mixed-citation></ref><ref id="B34"><mixed-citation xmlns:xlink="http://www.w3.org/1999/xlink" xlink:type="simple"><person-group><name name-style="western"><surname>Zwick</surname><given-names>P</given-names></name></person-group> (<year>1973</year>) <article-title>Insecta: Plecoptera. Phylogenetisches System und Katalog.</article-title><source>Das Tierreich</source><volume>94</volume>. <publisher-name>Walter de Gruyter</publisher-name>, <publisher-loc>Berlin</publisher-loc>.</mixed-citation></ref><ref id="B2"><mixed-citation xmlns:xlink="http://www.w3.org/1999/xlink" xlink:type="simple"><person-group><name name-style="western"><surname>Baumann</surname><given-names>RW</given-names></name></person-group> (<year>1975</year>) <article-title>Revision of the stonefly family Nemouridae (Plecoptera): a study of the world fauna at the generic level.</article-title><source>Smithsonian Contributions to Zoology</source><volume>211</volume>: <fpage>1</fpage>–<lpage>74</lpage>. <ext-link ext-link-type="uri" xlink:href="http://www.sil.si.edu/smithsoniancontributions/zoology/pdf_hi/SCTZ-0211.pdf" xlink:type="simple">http://www.sil.si.edu/smithsoniancontributions/zoology/pdf_hi/SCTZ-0211.pdf</ext-link>, doi: <ext-link ext-link-type="doi" xlink:href="10.5479/si.00810282.211" xlink:type="simple">10.5479/si.00810282.211</ext-link></mixed-citation></ref><ref id="B24"><mixed-citation xmlns:xlink="http://www.w3.org/1999/xlink" xlink:type="simple"><person-group><name name-style="western"><surname>Poulton</surname><given-names>BP</given-names></name><name name-style="western"><surname>Stewart</surname><given-names>KW</given-names></name></person-group> (<year>1991</year>) <article-title>Stoneflies of the Ozark and Ouachita Mountains (Plecoptera).</article-title><source>Memoirs of the American Entomological Society</source><volume>13</volume>: <fpage>1</fpage>–<lpage>116</lpage>. <ext-link ext-link-type="uri" xlink:href="http://biodiversitylibrary.org/page/38911823" xlink:type="simple">http://biodiversitylibrary.org/page/38911823</ext-link></mixed-citation></ref><ref id="B6"><mixed-citation xmlns:xlink="http://www.w3.org/1999/xlink" xlink:type="simple"><person-group><name name-style="western"><surname>DeWalt</surname><given-names>RE</given-names></name><name name-style="western"><surname>Maehr</surname><given-names>MD</given-names></name><name name-style="western"><surname>Neu-Becker</surname><given-names>U</given-names></name><name name-style="western"><surname>Steuber</surname><given-names>G</given-names></name></person-group> (<year>2013</year>) <source>Plecoptera species file online. Version 5.0/5.0</source>. <ext-link ext-link-type="uri" xlink:href="http://Plecoptera.SpeciesFile.org" xlink:type="simple">http://Plecoptera.SpeciesFile.org</ext-link><comment>[retrieved 19 February 2014]</comment></mixed-citation></ref><ref id="B12"><mixed-citation xmlns:xlink="http://www.w3.org/1999/xlink" xlink:type="simple"><person-group><name name-style="western"><surname>Grubbs</surname><given-names>SA</given-names></name><name name-style="western"><surname>Pessino</surname><given-names>M</given-names></name><name name-style="western"><surname>DeWalt</surname><given-names>RE</given-names></name></person-group> (<year>2012</year>) <article-title>Michigan Plecoptera (Stoneflies): distribution patterns and an updated state species list.</article-title><source>Illiesia</source><volume>8</volume>: <fpage>162</fpage>–<lpage>173</lpage>. <ext-link ext-link-type="uri" xlink:href="http://www2.pms-lj.si/illiesia/papers/Illiesia08-18.pdf" xlink:type="simple">http://www2.pms-lj.si/illiesia/papers/Illiesia08-18.pdf</ext-link></mixed-citation></ref></ref-list></tp:taxon-treatment>
