# Supplementary material for: A review of the Nearctic genus Prostoia (Ricker) (Plecoptera, Nemouridae), with the description of a new species and a surprising range extension for P. hallasi Kondratieff & Kirchner
Source: Zookeys. 2014 Apr 14;(401):11–30. doi: 10.3897/zookeys.401.7299 (PMC4023265; doi:10.3897/zookeys.401.7299)
Supplement: Supplementary material 1 — Raw locality data for all Prostoia material examined in this study. [file zookeys-401-011-s001.xlsx]

## Sheet: Prostoia_Appendix1
Source	SourceCoden	CatalogNumber	Type	TypeName	BasisOfRecord	Family	Genus	Species	AuthorityYear	IdentifiedBy	YearIdentified	Collectors	DateBeginning(mm/dd/yyyy)	DateEnding(mm/dd/yyyy)	FieldNotebook#	Males	Females	Nymphs	Preparation	Country	State/Province	County	Location	BodyOfWater	Parks	Elevation(m)	Latitute	Longitude	PrecisionCode	CoordinatePrecision (m)
Monte L. Bean Museum, Brigham Young University, Provo, Utah, USA	BYUC				S	Nemouridae	Prostoia	besametsa	(Ricker 1943)	R. W. Baumann		E. Fuller	1992-06-20	1992-06-20		1	2	0	Vial	Canada	Alberta		Seven Mile Recreation Area	Clearwater River			52	-115.35
Monte L. Bean Museum, Brigham Young University, Provo, Utah, USA	BYUC				S	Nemouridae	Prostoia	besametsa	(Ricker 1943)	R. W. Baumann		S. Spencer	1938-03-29	1938-03-29		2	0	0	Vial	Canada	British Columbia		Vedder Crossing	Chilliwack River			49.0971	-121.964
Literature	Stewart & Oswood 2006				Checklist	Nemouridae	Prostoia	besametsa	(Ricker 1943)	K.W. Stewart?		L. Vasington	1983-04-03	1983-04-03		1	0	0	Vial	Canada	British Columbia			Cheakamaus River			49.7833	-123.167
Literature	Stewart & Oswood 2006				Checklist	Nemouridae	Prostoia	besametsa	(Ricker 1943)	K.W. Stewart?		K. Stewart	1988-04-16	1988-04-16		0	1	0	Vial	Canada	British Columbia		Vedder Crossing	Chilliwack River			49.1	-121.967
Literature	Stewart & Oswood 2006				Checklist	Nemouridae	Prostoia	besametsa	(Ricker 1943)	K.W. Stewart?		J. Garland	1985-04-16	1985-04-16		0	0	0	Vial	Canada	British Columbia		Penticton	Ellis Creek			49.4833	-119.6
Literature	Stewart & Oswood 2006				Checklist	Nemouridae	Prostoia	besametsa	(Ricker 1943)	K.W. Stewart?		S. Cannings	1982-03-21	1982-03-21		1	0	0	Vial	Canada	British Columbia		near confluence with Shingle Creek	Shatford Creek			49.4667	-119.717
Literature	Stewart & Oswood 2006				Checklist	Nemouridae	Prostoia	besametsa	(Ricker 1943)	K.W. Stewart?		S. Cannings	1990-03-28	1990-03-28		1	0	0	Vial	Canada	British Columbia		Cherryville	Shuswap River			50.2667	-118.617
Literature	Stewart & Oswood 2006				Checklist	Nemouridae	Prostoia	besametsa	(Ricker 1943)	K.W. Stewart?		S. Cannings	1980-05-20	1980-05-20		1	0	0	Vial	Canada	British Columbia		Mule Deer Campground	Similkameen River	Manning Provincial Park		49.0667	-120.7
Literature	Stewart & Oswood 2006				Checklist	Nemouridae	Prostoia	besametsa	(Ricker 1943)	K.W. Stewart?		S. Cannings	1992-05-16	1992-05-16		1	1	0	Vial	Canada	British Columbia			Tetsa River	Stone Mountain Provincial Park		58.65	-124.633
Literature	Stewart & Oswood 2006				Checklist	Nemouridae	Prostoia	besametsa	(Ricker 1943)	K.W. Stewart?		NWT Pipeline Limnology Project	no date	no date		0	0	1	Vial	Canada	Northwest Territories		Mackenzie Delta				68	-134
Literature	Stewart & Ricker 1997				Checklist	Nemouridae	Prostoia	besametsa	(Ricker 1943)	K.W. Stewart?		no data	no date	no date		0	0	0	Vial	Canada	Yukon			Rose Lake			61.5833	-133.083
Literature	Stewart & Oswood 2006				Checklist	Nemouridae	Prostoia	besametsa	(Ricker 1943)	K.W. Stewart?		K. Wilk	1986-07-26	1986-07-26		0	0	1	Vial	USA	Alaska		Meshik River drainage	Braided Creek			56.7	-158.567
Literature	Stewart & Oswood 2006				Checklist	Nemouridae	Prostoia	besametsa	(Ricker 1943)	K.W. Stewart?		EPA/AK Water Lab	1971-07-21	1971-07-21		0	0	1	Vial	USA	Alaska		C-3 Watershed	Caribou Creek	Caribou-Poker Creeks Research Watershed		65.15	-147.567
Literature	Stewart & Oswood 2006				Checklist	Nemouridae	Prostoia	besametsa	(Ricker 1943)	K.W. Stewart?		K. Stewart	1980-07-06	1980-07-06		0	0	1	Vial	USA	Alaska		Mile 34, Park Road	Igloo Creek	Denali National Park and Preserve		63.6167	-149.583
Literature	Stewart & Oswood 2006				Checklist	Nemouridae	Prostoia	besametsa	(Ricker 1943)	K.W. Stewart?		R. Wilk	1986-04-05	1986-04-05		0	0	1	Vial	USA	Alaska		Cold Bay, Aleutians	Stapp Creek			55.1833	-162.717
Literature	Stewart & Oswood 2006				Checklist	Nemouridae	Prostoia	besametsa	(Ricker 1943)	K.W. Stewart?		R. Wilk	1986-04-04	1986-04-05		0	0	2	Vial	USA	Alaska		Cold Bay	Trout Creek			55.2333	-162.733
Monte L. Bean Museum, Brigham Young University, Provo, Utah, USA	BYUC				S	Nemouridae	Prostoia	besametsa	(Ricker 1943)	R. W. Baumann		R.W. Baumann, B.C. Kondratieff	2006-04-25	2006-04-25		0	1	0	Vial	USA	Arizona	Apache	Hwy 473, near Hawley Lake	North Fork White River			34.0463	-109.729
Monte L. Bean Museum, Brigham Young University, Provo, Utah, USA	BYUC				S	Nemouridae	Prostoia	besametsa	(Ricker 1943)	R. W. Baumann		R.W. Baumann, B.C. Kondratieff	2006-04-26	2006-04-26		0	1	0	Vial	USA	Arizona	Greenlee	Rd. 281, 7 mi. SE Alpine	Campbell Blue Creek			33.7333	-109.083
Monte L. Bean Museum, Brigham Young University, Provo, Utah, USA	BYUC				S	Nemouridae	Prostoia	besametsa	(Ricker 1943)	R. W. Baumann		J.A. Stanger	1988-03-19	1988-03-19		27	4	0	Vial	USA	California	Glenn	2 mi. above Alder Springs, Alder Flat Road	Salt Creek			39.6381	-122.736
Monte L. Bean Museum, Brigham Young University, Provo, Utah, USA	BYUC				S	Nemouridae	Prostoia	besametsa	(Ricker 1943)	R. W. Baumann		R.W. Baumann, R.C. Mower	1983-05-19	1983-05-19		24	15	0	Vial	USA	California	Nevada	Donner Lake	Negro Creek			39.325	-120.286
Monte L. Bean Museum, Brigham Young University, Provo, Utah, USA	BYUC				S	Nemouridae	Prostoia	besametsa	(Ricker 1943)	R. W. Baumann		A.W. Knight	1963-04-10	1963-04-10		6	7	14	Vial	USA	Colorado	Hinsdale	above Lake San Cristobal	Lake Fork Gunnison River			37.9493	-107.302
Monte L. Bean Museum, Brigham Young University, Provo, Utah, USA	BYUC				S	Nemouridae	Prostoia	besametsa	(Ricker 1943)	R. W. Baumann		B.R. Oblad	1968-05-09	1968-05-09		13	10	0	Vial	USA	Colorado	Routt	Steamboat Springs	Soda Creek			40.4888	-106.839
Monte L. Bean Museum, Brigham Young University, Provo, Utah, USA	BYUC				S	Nemouridae	Prostoia	besametsa	(Ricker 1943)	R. W. Baumann		R.W. Baumann, C.R. Nelson	1985-04-11	1985-04-11		7	1	0	Vial	USA	Idaho	Bear Lake	Hwy 89, above Montpelier	Crow Creek			42.3426	-111.177
Monte L. Bean Museum, Brigham Young University, Provo, Utah, USA	BYUC				S	Nemouridae	Prostoia	besametsa	(Ricker 1943)	R. W. Baumann		A.R. Gaufin	1955-04-23	1955-04-23		61	69	0	Vial	USA	Idaho	Franklin	Deer Cliff Inn	Cub River			42.1292	-111.704
Monte L. Bean Museum, Brigham Young University, Provo, Utah, USA	BYUC				S	Nemouridae	Prostoia	besametsa	(Ricker 1943)	R. W. Baumann		M.L. Miner	1969-05-16	1969-05-16		34	16	0	Vial	USA	Montana	Cascade	Hwy 89, Belt Creek Ranger Station	Belt Creek			47.0027	-110.77
Monte L. Bean Museum, Brigham Young University, Provo, Utah, USA	BYUC				S	Nemouridae	Prostoia	besametsa	(Ricker 1943)	R. W. Baumann		P. Milam	1968-04-21	1968-04-21		109	55	0	Vial	USA	Montana	Flathead	Essex	[Middle Fork] Flathead River			48.2798	-113.606
Monte L. Bean Museum, Brigham Young University, Provo, Utah, USA	BYUC				S	Nemouridae	Prostoia	besametsa	(Ricker 1943)	R. W. Baumann		G. Roemhild	2006-04-25	2006-04-25		4	2	0	Vial	USA	Montana	Gallatin	Lava Creek	Gallatin River			45.4026	-111.219
Monte L. Bean Museum, Brigham Young University, Provo, Utah, USA	BYUC				S	Nemouridae	Prostoia	besametsa	(Ricker 1943)	R. W. Baumann		B.C. Kondratieff, M. Harris	1990-02-26	1990-02-26		1	3	2	Vial	USA	Nebraska	Sioux	Monroe Canyon, Gilbert Baker Wildlife Area	stream			42.7665	-103.928
Monte L. Bean Museum, Brigham Young University, Provo, Utah, USA	BYUC				S	Nemouridae	Prostoia	besametsa	(Ricker 1943)	R. W. Baumann		R.W. Baumann, B.C. Kondratieff, B.O. Huntsman	1995-02-04	1995-02-04		0	0	2	Vial	USA	Nebraska	Sioux	Monroe Canyon, Gilbert Baker Wildlife Area	stream			42.7665	-103.928
Monte L. Bean Museum, Brigham Young University, Provo, Utah, USA	BYUC				S	Nemouridae	Prostoia	besametsa	(Ricker 1943)	R. W. Baumann		R.W. Baumann, S.M. Clark	2004-04-22	2004-04-22		4	2	0	Vial	USA	Nevada	Elko	Power House Picnic Area, Ruby Mountains	Lamoille Creek			40.6932	-115.476
Monte L. Bean Museum, Brigham Young University, Provo, Utah, USA	BYUC				S	Nemouridae	Prostoia	besametsa	(Ricker 1943)	R. W. Baumann		R.W. Baumann, B.P. Stark	1991-05-29	1991-05-29		7	4	0	Vial	USA	Nevada	Washoe	Hwy 27, Incline Village	Third Creek			39.2485	-119.944
Monte L. Bean Museum, Brigham Young University, Provo, Utah, USA	BYUC				S	Nemouridae	Prostoia	besametsa	(Ricker 1943)	R. W. Baumann		R.C. Mower	1987-06-28	1987-06-28		0	4	0	Vial	USA	New Mexico	Colfax	Fish Campground, Philmont Scout Ranch	Aqua Fria Creek			36.3869	-105.103
Monte L. Bean Museum, Brigham Young University, Provo, Utah, USA	BYUC				S	Nemouridae	Prostoia	besametsa	(Ricker 1943)	R. W. Baumann		B.P. Stark, S.W. Szczytko, C.R. Nelson	1991-05-20	1991-05-20		5	2	0	Vial	USA	New Mexico	Taos	9 mi. above Taos	Rio Fernando de Taos			36.3948	-105.618
Monte L. Bean Museum, Brigham Young University, Provo, Utah, USA	BYUC				S	Nemouridae	Prostoia	besametsa	(Ricker 1943)	R. W. Baumann		G.R. Fiala	1988-03-22	1988-03-22		1	5	0	Vial	USA	Oregon	Josephine	Hwy I-5	Grave Creek			42.6358	-123.385
Monte L. Bean Museum, Brigham Young University, Provo, Utah, USA	BYUC				S	Nemouridae	Prostoia	besametsa	(Ricker 1943)	R. W. Baumann		R.L. Newell	2001-04-14	2001-04-14		1	1	0	Vial	USA	Oregon	Morrow		Rhea Creek			45.4162	-119.795
Monte L. Bean Museum, Brigham Young University, Provo, Utah, USA	BYUC				S	Nemouridae	Prostoia	besametsa	(Ricker 1943)	R. W. Baumann		R.W. Baumann, B.O. Huntsman	1996-04-23	1996-04-23		6	2	0	Vial	USA	South Dakota	Lawrence	Hwy 14A, above Spearfis	Spearfish Creek			44.4659	-103.853
Monte L. Bean Museum, Brigham Young University, Provo, Utah, USA	BYUC				S	Nemouridae	Prostoia	besametsa	(Ricker 1943)	R. W. Baumann		R.W. Baumann, B.O. Huntsman	1996-04-20	1996-04-20		10	8	0	Vial	USA	South Dakota	Pennington	Hwy 16A, above Lakota Lake	Iron Creek			43.8465	-103.402
Monte L. Bean Museum, Brigham Young University, Provo, Utah, USA	BYUC				S	Nemouridae	Prostoia	besametsa	(Ricker 1943)	R. W. Baumann		R.W. Baumann, J.A. Stanger	1981-04-14	1981-04-14		51	41	0	Vial	USA	Utah	Millard	above Fillmore	Chalk Creek			38.9585	-112.288
Monte L. Bean Museum, Brigham Young University, Provo, Utah, USA	BYUC				S	Nemouridae	Prostoia	besametsa	(Ricker 1943)	R. W. Baumann		R.G. Call	1998-04-29	1998-04-29		8	15	0	Vial	USA	Utah	Sevier	Monrovian Park	Monroe Creek			38.5941	-112.076
Monte L. Bean Museum, Brigham Young University, Provo, Utah, USA	BYUC				S	Nemouridae	Prostoia	besametsa	(Ricker 1943)	R. W. Baumann		C.R. Nelson	1987-03-23	1987-03-23		21	8	0	Vial	USA	Utah	Utah	Bridal Veil Falls	Provo River			40.3403	-111.603
Monte L. Bean Museum, Brigham Young University, Provo, Utah, USA	BYUC				S	Nemouridae	Prostoia	besametsa	(Ricker 1943)	R. W. Baumann		W.E. Ricker	1963-04-27	1963-04-27		2	4	0	Vial	USA	Washington	Chelan	Wenatchee State Park	Nason Creek			47.8008	-120.717
Monte L. Bean Museum, Brigham Young University, Provo, Utah, USA	BYUC				S	Nemouridae	Prostoia	besametsa	(Ricker 1943)	R. W. Baumann		R.W. Baumann	1967-06-11	1967-06-11		1	1	0	Vial	USA	Washington	Yakima	Hwy 410, near American River	American River			46.9737	-121.196
Monte L. Bean Museum, Brigham Young University, Provo, Utah, USA	BYUC				S	Nemouridae	Prostoia	besametsa	(Ricker 1943)	R. W. Baumann		P.H. Freytag	1967-07-09	1967-07-09		1	1	0	Vial	USA	Wyoming	Albany	near Centennial	Libby Creek			41.3189	-106.157
Monte L. Bean Museum, Brigham Young University, Provo, Utah, USA	BYUC				S	Nemouridae	Prostoia	besametsa	(Ricker 1943)	R. W. Baumann		R.W. Baumann, B.O. Huntsman	1996-04-24	1996-04-24		10	1	0	Vial	USA	Wyoming	Crook	above Cook Lake, Bear Lodge Mountains	Beaver Creek			44.5862	-104.408
Illinois Natural History Survey, Champaign, Illinois, USA	INHS	Plecoptera 1487	Holotype	Nemoura besametsa Ricker	S	Nemouridae	Prostoia	besametsa	(Ricker 1943)	W. E. Ricker	1952	S. Spencer, W. E. Ricker	1937-04-25	1937-04-25		1	0	0	Vial	Canada	British Columbia		Vedder Crossing				49.1113	-121.958	3	10000
Illinois Natural History Survey, Champaign, Illinois, USA	INHS	Plecoptera 1488	Allotype	Nemoura besametsa Ricker	S	Nemouridae	Prostoia	besametsa	(Ricker 1943)	W. E. Ricker	1952	S. Spencer, W. E. Ricker	1937-04-25	1937-04-25		0	1	0	Vial	Canada	British Columbia		Vedder Crossing				49.1113	-121.958	3	10000
Illinois Natural History Survey, Champaign, Illinois, USA	INHS	Plecoptera 7630			S	Nemouridae	Prostoia	besametsa	(Ricker 1943)	W. E. Ricker	1952	W. E. Ricker	1937-05-09	1937-05-09		1	1	0	Vial	Canada	British Columbia		Cultus Lake	Chilliwack River			49.0971	-121.964	2	1000
Illinois Natural History Survey, Champaign, Illinois, USA	INHS	Plecoptera 7634			S	Nemouridae	Prostoia	besametsa	(Ricker 1943)	W. E. Ricker		A. N. Gartrell	1935-05-03	1935-05-03	65 - 1078	1	0	0	Vial	Canada	British Columbia		Penticton	Shingle Creek			49.4681	-119.725	2	1000
Illinois Natural History Survey, Champaign, Illinois, USA	INHS	Plecoptera 7626			S	Nemouridae	Prostoia	besametsa	(Ricker 1943)	W. E. Ricker		P. W. Claassen	1937-05-09	1937-05-09		3	3	0	Vial	USA	California	Mariposa	Bridalveil Falls	Bridalveil Creek	Yosemite National Park		37.7187	-119.649	2	1000
Illinois Natural History Survey, Champaign, Illinois, USA	INHS	Plecoptera 7627			S	Nemouridae	Prostoia	besametsa	(Ricker 1943)	W. E. Ricker		H. J. Rayner	1937-05-01	1937-05-01		1	2	2	Vial	USA	California	Mono		Hot Creek			38.3419	-119.446	3	10000
Illinois Natural History Survey, Champaign, Illinois, USA	INHS	Plecoptera 17989			S	Nemouridae	Prostoia	besametsa	(Ricker 1943)	R. E. DeWalt		R. E. DeWalt	1989-05-26	1989-05-26		0	2	0	Vial	USA	Colorado	Conejos	12.9 km W Mogote at River Springs Ranger Station	Rio Conejos	Rio Grande National Forest		37.0699	-106.26	2	1000
Illinois Natural History Survey, Champaign, Illinois, USA	INHS	Plecoptera 17990			S	Nemouridae	Prostoia	besametsa	(Ricker 1943)	R. E. DeWalt		R. E. DeWalt	1989-05-24	1989-05-24		0	1	0	Vial	USA	Colorado	Conejos	12.9 km W Mogote at River Springs Ranger Station	Rio Conejos	Rio Grande National Forest		37.0699	-106.26	2	1000
Illinois Natural History Survey, Champaign, Illinois, USA	INHS	Plecoptera 17991			S	Nemouridae	Prostoia	besametsa	(Ricker 1943)	R. E. DeWalt		R. E. DeWalt	1987-05-22	1987-05-22		1	3	0	Vial	USA	Colorado	Conejos	12.9 km W Mogote at River Springs Ranger Station	Rio Conejos	Rio Grande National Forest		37.0699	-106.26	2	1000
Illinois Natural History Survey, Champaign, Illinois, USA	INHS	Plecoptera 17992			S	Nemouridae	Prostoia	besametsa	(Ricker 1943)	R. E. DeWalt		R. E. DeWalt	1988-02-28	1988-02-28		0	0	1	Vial	USA	Colorado	Conejos	12.9 km W Mogote at River Springs Ranger Station	Rio Conejos	Rio Grande National Forest		37.0699	-106.26	2	1000
Illinois Natural History Survey, Champaign, Illinois, USA	INHS	Plecoptera 7623			S	Nemouridae	Prostoia	besametsa	(Ricker 1943)	W. E. Ricker		no data	1937-06-10	1937-06-10		2	1	0	Vial	USA	Colorado	Larimer	Estes Park, Glacier Basin		Rocky Mountain National Park		40.3264	-105.601	2	1000
Illinois Natural History Survey, Champaign, Illinois, USA	INHS	Plecoptera 7636			S	Nemouridae	Prostoia	besametsa	(Ricker 1943)	S. G. Jewett Jr	1967	H. H. Ross, J. A. Ross	1954-06-14	1954-06-14		0	3	0	Vial	USA	Colorado	Mineral		Pass Creek		3048	37.4774	-106.736	2	1000
Illinois Natural History Survey, Champaign, Illinois, USA	INHS	Plecoptera 7637			S	Nemouridae	Prostoia	besametsa	(Ricker 1943)	S. G. Jewett Jr	1967	H. H. Ross, J. A. Ross	1954-06-14	1954-06-14		0	3	0	Vial	USA	Colorado	Mineral		South Fork Rio Grande			37.5192	-106.836	2	1000
Illinois Natural History Survey, Champaign, Illinois, USA	INHS	Plecoptera 7625			S	Nemouridae	Prostoia	besametsa	(Ricker 1943)	W. E. Ricker		R. E. Rieder	1937-04-10	1937-04-10		2	2	0	Vial	USA	Oregon	Douglas	Canyonville	[Tributaries South Umpqua River]			42.9273	-123.281	2	1000
Illinois Natural History Survey, Champaign, Illinois, USA	INHS	Plecoptera 8432			S	Nemouridae	Prostoia	besametsa	(Ricker 1943)	R. W. Baumann	1996	R. G. Rosenstiel, J. Schuh	1939-05-03	1939-05-03		0	4	0	Vial	USA	Oregon	Crook		Ochoco Creek			44.3222	-120.89	3	10000
Illinois Natural History Survey, Champaign, Illinois, USA	INHS	Insect Collection 38099			S	Nemouridae	Prostoia	besametsa	(Ricker 1943)	B. O. Huntsman	1997	H. H. Ross, T. L. Harris	1967-03-25	1967-03-25		0	0	1	Vial	USA	South Dakota	Lawrence	8 mi S Spearfish on Hwy 14A	Spearfish Creek	Spearfish Canyon		44.3733	-103.919	2	1000
Illinois Natural History Survey, Champaign, Illinois, USA	INHS	Plecoptera 7624			S	Nemouridae	Prostoia	besametsa	(Ricker 1943)	R. G. Call	1999	no data	1938-04-27	1938-04-27		0	1	0	Vial	USA	Utah	Millard	Kanosh	[Corn Creek]			38.8037	-112.429	2	1000
Illinois Natural History Survey, Champaign, Illinois, USA	INHS	Plecoptera 7628			S	Nemouridae	Prostoia	besametsa	(Ricker 1943)	R. G. Call	1999	G. F. Knowlton, P. E. Telford	1943-06-11	1943-06-11		1	0	0	Vial	USA	Utah	Beaver		Puffer Lake			38.3165	-112.363	2	1000
Illinois Natural History Survey, Champaign, Illinois, USA	INHS	Plecoptera 7629			S	Nemouridae	Prostoia	besametsa	(Ricker 1943)	W. E. Ricker		G. F. Knowlton, M. W. Knowlton	1937-04-09	1937-04-09		6	5	0	Vial	USA	Utah	Box Elder	1 mi W Mantua in Brigham Canyon [Box Elder Canyon]	[Box Elder Creek]			41.4977	-111.973	2	1000
Illinois Natural History Survey, Champaign, Illinois, USA	INHS	Plecoptera 7631			S	Nemouridae	Prostoia	besametsa	(Ricker 1943)	W. E. Ricker		D. E. Hardy	1938-05-21	1938-05-21		0	12	0	Vial	USA	Utah		Sardine Canyon				41.5693	-111.94	2	1000
Illinois Natural History Survey, Champaign, Illinois, USA	INHS	Plecoptera 7632			S	Nemouridae	Prostoia	besametsa	(Ricker 1943)	W. E. Ricker		G. F. Knowlton, S. L. Wood	1943-04-23	1943-04-23		1	0	0	Vial	USA	Utah	Duchesne	nr. summit S Indian Canyon	Left Fork South Indian Canyon Creek			39.9031	-110.719	2	1000
Illinois Natural History Survey, Champaign, Illinois, USA	INHS	Plecoptera 7633			S	Nemouridae	Prostoia	besametsa	(Ricker 1943)	W. E. Ricker		G. F. Knowlton, F. C. Harmston, L. L. Hansen	1938-04-07	1938-04-07		2	2	0	Vial	USA	Utah	Davis	Farmington				40.9804	-111.888	3	10000
Illinois Natural History Survey, Champaign, Illinois, USA	INHS	Plecoptera 7635			S	Nemouridae	Prostoia	besametsa	(Ricker 1943)	W. E. Ricker		G. F. Knowlton, Dorst	1937-03-29	1937-03-29		5	1	0	Vial	USA	Utah	Box Elder	1 mi W Mantua in Brigham Canyon [Box Elder Canyon]	[Box Elder Creek]			41.4977	-111.973	2	1000
Illinois Natural History Survey, Champaign, Illinois, USA	INHS	Plecoptera 7638			S	Nemouridae	Prostoia	besametsa	(Ricker 1943)	W. E. Ricker		M. C. Tanner	1939-04-01	1939-04-01		3	1	0	Vial	USA	Utah	Weber	Ogden Canyon	[Ogden River]			41.2545	-111.846	3	10000
Illinois Natural History Survey, Champaign, Illinois, USA	INHS	Plecoptera 7639			S	Nemouridae	Prostoia	besametsa	(Ricker 1943)	W. E. Ricker	1952	M. C. Tanner	1939-04-01	1939-04-01		5	0	0	Vial	USA	Utah	Weber	Ogden Canyon	[Ogden River]			41.2545	-111.846	3	10000
Illinois Natural History Survey, Champaign, Illinois, USA	INHS	Plecoptera 7642			S	Nemouridae	Prostoia	besametsa	(Ricker 1943)	W. E. Ricker		W. P. Nye	1939-04-16	1939-04-16		10	10	0	Vial	USA	Utah	Cache	Logan Canyon	[Logan River]			41.7472	-111.74	3	10000
Illinois Natural History Survey, Champaign, Illinois, USA	INHS	Plecoptera 7643			S	Nemouridae	Prostoia	besametsa	(Ricker 1943)	W. E. Ricker		W. P. Nye	1938-03-20	1938-03-20		0	8	0	Vial	USA	Utah	Cache	Logan Canyon	[Logan River]			41.7472	-111.74	3	10000
Illinois Natural History Survey, Champaign, Illinois, USA	INHS	Plecoptera 7644			S	Nemouridae	Prostoia	besametsa	(Ricker 1943)	W. E. Ricker		R. E. Nye	1938-04-03	1938-04-03		21	13	0	Vial	USA	Utah	Cache	Logan Canyon	[Logan River]			41.7472	-111.74	3	10000
Illinois Natural History Survey, Champaign, Illinois, USA	INHS	Plecoptera 7645			S	Nemouridae	Prostoia	besametsa	(Ricker 1943)	W. E. Ricker		W. P. Nye	1938-03-20	1938-03-20		19	0	0	Vial	USA	Utah	Cache	Logan Canyon	[Logan River]			41.7472	-111.74	3	10000
Illinois Natural History Survey, Champaign, Illinois, USA	INHS	Plecoptera 7646			S	Nemouridae	Prostoia	besametsa	(Ricker 1943)	W. E. Ricker		G. F. Knowlton	1937-05-04	1937-05-04		0	2	0	Vial	USA	Utah	Cache	Blacksmith Fork Canyon		Blacksmith Fork Canyon		41.6228	-111.784	3	10000
Illinois Natural History Survey, Champaign, Illinois, USA	INHS	Plecoptera 7647			S	Nemouridae	Prostoia	besametsa	(Ricker 1943)	W. E. Ricker		G. F. Knowlton	1937-04-10	1937-04-10		2	0	0	Vial	USA	Utah	Utah	NE of Provo	Provo River			40.329	-111.639	3	10000
Illinois Natural History Survey, Champaign, Illinois, USA	INHS	Plecoptera 7648			S	Nemouridae	Prostoia	besametsa	(Ricker 1943)	W. E. Ricker		G. F. Knowlton	1937-05-15	1937-05-15		0	5	0	Vial	USA	Utah		Kanesville				41.1905	-112.084	3	10000
Illinois Natural History Survey, Champaign, Illinois, USA	INHS	Plecoptera 7649			S	Nemouridae	Prostoia	besametsa	(Ricker 1943)	W. E. Ricker		G. F. Knowlton	1937-03-29	1937-03-29		1	3	0	Vial	USA	Utah	Box Elder	Promontory Point				41.2403	-112.409	3	10000
Illinois Natural History Survey, Champaign, Illinois, USA	INHS	Plecoptera 7650			S	Nemouridae	Prostoia	besametsa	(Ricker 1943)	W. E. Ricker		G. F. Knowlton	1937-05-06	1937-05-06		0	3	0	Vial	USA	Utah	Box Elder	1 mi W Mantua in Brigham Canyon [Box Elder Canyon]	[Box Elder Creek]			41.4977	-111.973	2	1000
Illinois Natural History Survey, Champaign, Illinois, USA	INHS	Plecoptera 7651			S	Nemouridae	Prostoia	besametsa	(Ricker 1943)	W. E. Ricker		G. F. Knowlton	1937-05-11	1937-05-11		0	4	0	Vial	USA	Utah	Cache	Logan				41.7356	-111.834	3	10000
Illinois Natural History Survey, Champaign, Illinois, USA	INHS	Plecoptera 7652			S	Nemouridae	Prostoia	besametsa	(Ricker 1943)	W. E. Ricker		G. F. Knowlton	1967-06-05	1967-06-05		0	3	0	Vial	USA	Utah	Cache	Tony Grove Camp of Logan Canyon	[Tony Grove Creek]			41.8922	-111.635	2	1000
Illinois Natural History Survey, Champaign, Illinois, USA	INHS	Plecoptera 7653			S	Nemouridae	Prostoia	besametsa	(Ricker 1943)	W. E. Ricker	1952	G. F. Knowlton	1937-03-29	1937-03-29		4	3	0	Vial	USA	Utah	Box Elder	Brigham				41.5101	-112.016	3	10000
Illinois Natural History Survey, Champaign, Illinois, USA	INHS	Plecoptera 7654			S	Nemouridae	Prostoia	besametsa	(Ricker 1943)	W. E. Ricker	1952	G. F. Knowlton	1937-03-26	1937-03-26		2	0	0	Vial	USA	Utah	Cache	Logan Canyon	[Logan River]			41.7472	-111.74	3	10000
Illinois Natural History Survey, Champaign, Illinois, USA	INHS	Plecoptera 7655			S	Nemouridae	Prostoia	besametsa	(Ricker 1943)	W. E. Ricker	1952	G. F. Knowlton	1943-04-24	1943-04-24		1	0	0	Vial	USA	Utah	Davis	Mueller Park	[Mill Creek]			40.863	-111.835	3	10000
Illinois Natural History Survey, Champaign, Illinois, USA	INHS	Plecoptera 7656			S	Nemouridae	Prostoia	besametsa	(Ricker 1943)	C. R. Nelson	1985	G. F. Knowlton	1961-03-04	1961-03-04		1	0	14	Vial	USA	Utah	Cache	Logan Canyon	[Logan River]			41.7472	-111.74	3	10000
Illinois Natural History Survey, Champaign, Illinois, USA	INHS	Plecoptera 7657			S	Nemouridae	Prostoia	besametsa	(Ricker 1943)	W. E. Ricker	1952	G. F. Knowlton, F. C. Harmston	1937-04-24	1937-04-24		1	2	0	Vial	USA	Utah	Davis	Farmington				40.9804	-111.888	3	10000
Illinois Natural History Survey, Champaign, Illinois, USA	INHS	Plecoptera 7658			S	Nemouridae	Prostoia	besametsa	(Ricker 1943)	W. E. Ricker	1952	G. F. Knowlton, F. C. Harmston	1937-04-04	1937-04-04		1	6	0	Vial	USA	Utah	Salt Lake	Salt Lake City				40.761	-111.891	3	10000
Illinois Natural History Survey, Champaign, Illinois, USA	INHS	Plecoptera 7659			S	Nemouridae	Prostoia	besametsa	(Ricker 1943)	W. E. Ricker		G. F. Knowlton, F. C. Harmston	1937-05-01	1937-05-01		0	3	0	Vial	USA	Utah	Box Elder	Mantua				41.4958	-111.943	3	10000
Illinois Natural History Survey, Champaign, Illinois, USA	INHS	Plecoptera 7660			S	Nemouridae	Prostoia	besametsa	(Ricker 1943)	W. E. Ricker		G. F. Knowlton, F. C. Harmston	1937-04-24	1937-04-24		0	1	0	Vial	USA	Utah	Davis	Farmington				40.9804	-111.888	3	10000
Illinois Natural History Survey, Champaign, Illinois, USA	INHS	Plecoptera 7661			S	Nemouridae	Prostoia	besametsa	(Ricker 1943)	W. E. Ricker		G. F. Knowlton, F. C. Harmston	1938-05-07	1938-05-07		0	20	0	Vial	USA	Utah	Salt Lake	Big Cottonwood Canyon	[Big Cottonwood Creek]			40.6208	-111.772	3	10000
Illinois Natural History Survey, Champaign, Illinois, USA	INHS	Plecoptera 7662			S	Nemouridae	Prostoia	besametsa	(Ricker 1943)	W. E. Ricker	1952	G. F. Knowlton, F. C. Harmston	1937-04-24	1937-04-24		2	4	0	Vial	USA	Utah	Salt Lake	Big Cottonwood Canyon	[Big Cottonwood Creek]			40.6208	-111.772	3	10000
Illinois Natural History Survey, Champaign, Illinois, USA	INHS	Plecoptera 7663			S	Nemouridae	Prostoia	besametsa	(Ricker 1943)	W. E. Ricker	1952	G. F. Knowlton, F. C. Harmston	1937-04-24	1937-04-24		3	5	0	Vial	USA	Utah	Box Elder	Brigham Canyon below Mantua [Box Elder Canyon]	[Box Elder Creek]			41.4804	-111.947	3	10000
Illinois Natural History Survey, Champaign, Illinois, USA	INHS	Plecoptera 7664			S	Nemouridae	Prostoia	besametsa	(Ricker 1943)	W. E. Ricker	1952	G. F. Knowlton, F. C. Harmston	1937-04-24	1937-04-24		2	11	0	Vial	USA	Utah	Box Elder	Mantua				41.4958	-111.943	3	10000
Illinois Natural History Survey, Champaign, Illinois, USA	INHS	Plecoptera 7665			S	Nemouridae	Prostoia	besametsa	(Ricker 1943)	W. E. Ricker		G. F. Knowlton, F. C. Harmston	1937-04-24	1937-04-24		0	3	0	Vial	USA	Utah	Box Elder	Brigham				41.5101	-112.016	3	10000
Illinois Natural History Survey, Champaign, Illinois, USA	INHS	Plecoptera 7666			S	Nemouridae	Prostoia	besametsa	(Ricker 1943)	W. E. Ricker	1952	G. F. Knowlton, F. C. Harmston	1937-04-24	1937-04-24		2	3	0	Vial	USA	Utah	Box Elder	Mantua				41.4958	-111.943	3	10000
Illinois Natural History Survey, Champaign, Illinois, USA	INHS	Plecoptera 7667			S	Nemouridae	Prostoia	besametsa	(Ricker 1943)	W. E. Ricker		G. F. Knowlton, F. C. Harmston	1937-04-24	1937-04-24		0	1	0	Vial	USA	Utah	Box Elder	Mantua				41.4958	-111.943	3	10000
Illinois Natural History Survey, Champaign, Illinois, USA	INHS	Plecoptera 7668			S	Nemouridae	Prostoia	besametsa	(Ricker 1943)	W. E. Ricker		G. F. Knowlton, F. C. Harmston	1937-04-24	1937-04-24		0	3	0	Vial	USA	Utah	Box Elder	Mantua				41.4958	-111.943	3	10000
Illinois Natural History Survey, Champaign, Illinois, USA	INHS	Plecoptera 7669			S	Nemouridae	Prostoia	besametsa	(Ricker 1943)	W. E. Ricker		G. F. Knowlton, F. C. Harmston	1937-05-01	1937-05-01		0	2	0	Vial	USA	Utah	Box Elder	Mantua				41.4958	-111.943	3	10000
Illinois Natural History Survey, Champaign, Illinois, USA	INHS	Plecoptera 7670			S	Nemouridae	Prostoia	besametsa	(Ricker 1943)	W. E. Ricker		G. F. Knowlton, F. C. Harmston	1937-05-15	1937-05-15		0	23	0	Vial	USA	Utah	Box Elder	Mantua				41.4958	-111.943	3	10000
Illinois Natural History Survey, Champaign, Illinois, USA	INHS	Plecoptera 7671			S	Nemouridae	Prostoia	besametsa	(Ricker 1943)	W. E. Ricker		G. F. Knowlton, F. C. Harmston	1937-05-15	1937-05-15		1	17	0	Vial	USA	Utah	Box Elder	Mantua				41.4958	-111.943	3	10000
Illinois Natural History Survey, Champaign, Illinois, USA	INHS	Plecoptera 7672			S	Nemouridae	Prostoia	besametsa	(Ricker 1943)	W. E. Ricker		G. F. Knowlton, F. C. Harmston	1937-05-01	1937-05-01		1	0	0	Vial	USA	Utah	Box Elder	Mantua				41.4958	-111.943	3	10000
Illinois Natural History Survey, Champaign, Illinois, USA	INHS	Plecoptera 7673			S	Nemouridae	Prostoia	besametsa	(Ricker 1943)	W. E. Ricker		G. F. Knowlton, F. C. Harmston	1938-04-28	1938-04-28		0	2	0	Vial	USA	Utah	Box Elder	Mantua				41.4958	-111.943	3	10000
Illinois Natural History Survey, Champaign, Illinois, USA	INHS	Plecoptera 7674			S	Nemouridae	Prostoia	besametsa	(Ricker 1943)	W. E. Ricker		G. F. Knowlton, F. C. Harmston	1938-04-28	1938-04-28		3	4	0	Vial	USA	Utah	Box Elder	Mantua				41.4958	-111.944	3	10000
Illinois Natural History Survey, Champaign, Illinois, USA	INHS	Plecoptera 7675			S	Nemouridae	Prostoia	besametsa	(Ricker 1943)	W. E. Ricker		G. F. Knowlton, F. C. Harmston	1938-04-27	1938-04-27		1	5	0	Vial	USA	Utah	Utah	Payson				40.0444	-111.731	3	10000
Illinois Natural History Survey, Champaign, Illinois, USA	INHS	Plecoptera 7676			S	Nemouridae	Prostoia	besametsa	(Ricker 1943)	W. E. Ricker		G. F. Knowlton, F. C. Harmston	1938-04-13	1938-04-13		1	1	0	Vial	USA	Utah	Weber	Ogden				41.2231	-111.973	3	10000
Illinois Natural History Survey, Champaign, Illinois, USA	INHS	Plecoptera 7640			S	Nemouridae	Prostoia	besametsa	(Ricker 1943)	W. E. Ricker	1952	G. N. Hoppe	1932-05-14	1932-05-14		1	0	0	Vial	USA	Washington	Snohomish	Darrington	Clear Creek			48.218	-121.569	2	1000
Illinois Natural History Survey, Champaign, Illinois, USA	INHS	Plecoptera 7641			S	Nemouridae	Prostoia	besametsa	(Ricker 1943)	W. E. Ricker		G. N. Hoppe	1934-04-14	1934-04-14		0	1	0	Vial	USA	Washington	Kittitas	Easton				47.2372	-121.178	3	10000
University of Minnesota Insect Collection, St. Paul, Minnesota, USA	UMSP	MidwestPlecoptera-17828			S	Nemouridae	Prostoia	besametsa	(Ricker 1943)	R. E. DeWalt	2012	J. Elwood	1963-04-03	1963-04-03		0	0	9	Vial	USA	Montana	Gallatin		Middle Creek			45.6046	-111.099	2	1000
Western Kentucky University, Bowling Green, Kentucky, USA	WKUC				S	Nemouridae	Prostoia	besametsa	(Ricker 1943)	S. A. Grubbs		S.A. Grubbs	2000-05-26	2000-05-26		1	5	1	Vial	USA	Utah	Utah	below Stewart Falls	tributary, Little North Fork Provo River			40.3863	-111.604
Western Kentucky University, Bowling Green, Kentucky, USA	WKUC				S	Nemouridae	Prostoia	besametsa	(Ricker 1943)	S. A. Grubbs		S.A. Grubbs	no date	no date		2	0	0	Vial	USA	Wyoming	Albany	For. Rte. 311, 5.0 mi. SE Hwy 11, Medicine Bow National Forest	Owen Creek			41.1401	-106.045
Western Kentucky University, Bowling Green, Kentucky, USA	WKUC				S	Nemouridae	Prostoia	besametsa	(Ricker 1943)	S. A. Grubbs		S.A. Grubbs	1998-05-09	1998-05-09		16	14	4	Vial	USA	Wyoming	Big Horn	U.S. 14, 5.5 mi E Shell	Shell Creek			44.5751	-107.696
Western Kentucky University, Bowling Green, Kentucky, USA	WKUC				S	Nemouridae	Prostoia	besametsa	(Ricker 1943)	S. A. Grubbs		S.A. Grubbs	1996-06-02	1996-06-02		9	15	3	Vial	USA	Wyoming	Johnson	U.S. 16	Clear Creek			44.3298	-106.8
The Natural History Museum, United Kingdom, London		BMNH	Holotype	Nemoura completa Walker 1852		Nemouridae	Prostoia	completa	(Walker 1852)			Redman	no date	no date		1	0	0	Vial	Canada	Nova Scotia						45.0712	-63.3927	5	1000000
Bill P. Stark Personal Collection	BPSC				S	Nemouridae	Prostoia	completa	(Walker 1852)	B. P. Stark		B.P. Stark	2010-03-15	2010-03-15		0	3	0	Vial	USA	Alabama	Lauderdale	Gravelly Springs, CR 14				34.8855	-87.9076
Bill P. Stark Personal Collection	BPSC				S	Nemouridae	Prostoia	completa	(Walker 1852)	B. P. Stark		J.G. King	2004-02-20	2004-02-20		1	0	0	Vial	USA	Mississippi	Lafayette	Hwy 334	Yellow Leaf Creek			34.3211	-89.4744
Bill P. Stark Personal Collection	BPSC				S	Nemouridae	Prostoia	completa	(Walker 1852)	B. P. Stark		P.H. Carlson, T.R. White	1977-02-10	1977-02-10		2	0	0	Vial	USA	South Carolina	Union	Hwy 49	Tyger River			34.666	-81.7388
Bill P. Stark Personal Collection	BPSC				S	Nemouridae	Prostoia	completa	(Walker 1852)	B. P. Stark		B.P. Stark	2010-03-14	2010-03-14		7	7	0	Vial	USA	Tennessee	Wayne	Hwy 114	Eagle Creek			35.3395	-87.9726
Monte L. Bean Museum, Brigham Young University, Provo, Utah, USA	BYUC	MidwestPlecoptera-445			S	Nemouridae	Prostoia	completa	(Walker 1852)	R. E. DeWalt	2006	R. W. Baumann, S. M. Clark	1989-04-22	1989-04-22		1	1	0	Vial	USA	Ohio	Richland	Hyw 95 near jct. with Clear Fork Mohican River	Opossum Run			40.6274	-82.388	1	10
Monte L. Bean Museum, Brigham Young University, Provo, Utah, USA	BYUC	MidwestPlecoptera-18089			S	Nemouridae	Prostoia	completa	(Walker 1852)	R. E. DeWalt	2013	no data	1966-02-26	1966-02-26		0	0	1	Vial	USA	Wisconsin	Burnett	11 miles East 4 Miles South, Siren	[Spring Branch]			45.7235	-92.1498	2	1000
Monte L. Bean Museum, Brigham Young University, Provo, Utah, USA	BYUC	MidwestPlecoptera-18093			S	Nemouridae	Prostoia	completa	(Walker 1852)	R. E. DeWalt	2013	D. Hansen	1967-01-22	1967-01-22		0	0	5	Vial	USA	Wisconsin	Burnett	11 miles East 4 Miles South, Siren	[Spring Branch]			45.7235	-92.1498	2	1000
Monte L. Bean Museum, Brigham Young University, Provo, Utah, USA	BYUC				S	Nemouridae	Prostoia	completa	(Walker 1852)	R. W. Baumann		R.W. Baumann, B.C. Kondratieff	1993-06-15	1993-06-15		0	1	0	Vial	Canada	New Brunswick	Charlotte	Hwy 127, S Dumbarton	tributary, Digdeguash River			45.3376	-67.1227
Monte L. Bean Museum, Brigham Young University, Provo, Utah, USA	BYUC				S	Nemouridae	Prostoia	completa	(Walker 1852)	R. W. Baumann		R.W. Baumann, B.C. Kondratieff	1993-06-16	1993-06-16		6	1	0	Vial	Canada	New Brunswick	Restigouche	off Hwy 180, north of Mount Carlton Provincial Park	Williams Brook			47.4967	-66.8139
Monte L. Bean Museum, Brigham Young University, Provo, Utah, USA	BYUC				S	Nemouridae	Prostoia	completa	(Walker 1852)	R. W. Baumann		R.W. Baumann, B.C. Kondratieff	1993-06-15	1993-06-15		2	55	0	Vial	Canada	New Brunswick	York	Hwy 635, below Lake George	Pokiok Stream			45.8349	-67.0729
Monte L. Bean Museum, Brigham Young University, Provo, Utah, USA	BYUC				S	Nemouridae	Prostoia	completa	(Walker 1852)	R. W. Baumann		R.W. Baumann, B.C. Kondratieff	1993-06-14	1993-06-14		0	8	0	Vial	Canada	New Brunswick	York	Hwy 3, SE Thomston Corner	tributary, Magaguadavic River			no data	no data
Monte L. Bean Museum, Brigham Young University, Provo, Utah, USA	BYUC				S	Nemouridae	Prostoia	completa	(Walker 1852)	R. W. Baumann		R.W. Baumann, B.C. Kondratieff, C.R. Nelson	1997-06-11	1997-06-11		5	9	0	Vial	Canada	Newfoundland		inlet of Long Lake, near Labrador City	Walsh River			52.9064	-67.0314
Monte L. Bean Museum, Brigham Young University, Provo, Utah, USA	BYUC				S	Nemouridae	Prostoia	completa	(Walker 1852)	R. W. Baumann		R.W. Baumann, B.C. Kondratieff	1993-06-22	1993-06-22		0	1	0	Vial	Canada	Nova Scotia	Guysborough	Hwy 16, N Lincolnville	Silvey Brook			45.5447	-61.5754
Monte L. Bean Museum, Brigham Young University, Provo, Utah, USA	BYUC				S	Nemouridae	Prostoia	completa	(Walker 1852)	R. W. Baumann		R.W. Baumann, B.C. Kondratieff	1993-06-23	1993-06-23		0	2	0	Vial	Canada	Nova Scotia	Halifax	Hwy 224, Cooks Brook	Cooks Brook			45.0272	-63.2895
Monte L. Bean Museum, Brigham Young University, Provo, Utah, USA	BYUC				S	Nemouridae	Prostoia	completa	(Walker 1852)	R. W. Baumann		R.W. Baumann, B.C. Kondratieff	1993-06-24	1993-06-24		0	3	0	Vial	Canada	Nova Scotia	Shelburne	Hwy 203, Lower Ohio	West Branch Roseway River			43.8373	-65.3694
Monte L. Bean Museum, Brigham Young University, Provo, Utah, USA	BYUC				S	Nemouridae	Prostoia	completa	(Walker 1852)	R. W. Baumann		R.W. Baumann, B.C. Kondratieff	1993-06-24	1993-06-24		0	4	0	Vial	Canada	Nova Scotia	Yarmouth	Hwy 203, Flintstone Rock	Clyde River			44.0657	-65.5407
Monte L. Bean Museum, Brigham Young University, Provo, Utah, USA	BYUC				S	Nemouridae	Prostoia	completa	(Walker 1852)	R. W. Baumann		R.W. Baumann, B.C. Kondratieff	1993-06-19	1993-06-19		0	1	0	Vial	Canada	Prince Edward Island		Hwy 13, N Brookvale	headwaters, West River			46.2838	-63.4078
Monte L. Bean Museum, Brigham Young University, Provo, Utah, USA	BYUC				S	Nemouridae	Prostoia	completa	(Walker 1852)	R. W. Baumann		R.W. Baumann, B.C. Kondratieff, C.R. Nelson	1997-06-09	1997-06-09		0	2	0	Vial	Canada	Quebec		3 km W Baie-St Paul	stream			no data	no data
Monte L. Bean Museum, Brigham Young University, Provo, Utah, USA	BYUC				S	Nemouridae	Prostoia	completa	(Walker 1852)	R. W. Baumann		R.W. Baumann, M.F. Whiting	1991-04-26	1991-04-26		0	1	0	Vial	USA	Connecticut	Litchfield	Housatonic Meadows State Par	brook entering Housatonic River			no data	no data
Monte L. Bean Museum, Brigham Young University, Provo, Utah, USA	BYUC				S	Nemouridae	Prostoia	completa	(Walker 1852)	R. W. Baumann		R.W. Baumann, M.F. Whiting	1991-04-26	1991-04-26		3	8	0	Vial	USA	Connecticut	Litchfield	Rocky Glen Campground, Macedonia Brook State Park	Macedonia Brook			41.7843	-73.488
Monte L. Bean Museum, Brigham Young University, Provo, Utah, USA	BYUC				S	Nemouridae	Prostoia	completa	(Walker 1852)	R. W. Baumann		R.W. Baumann, S.M. Clark	1991-03-04	1991-03-04		0	1	0	Vial	USA	Georgia	Lumpkin	Hwy 9, W Dahlonega	Etowah River			34.5149	-84.0602
Monte L. Bean Museum, Brigham Young University, Provo, Utah, USA	BYUC				S	Nemouridae	Prostoia	completa	(Walker 1852)	R. W. Baumann		.W. Baumann, O.S. Flint, Jr.	1975-03-22	1975-03-22		3	2	0	Vial	USA	Indiana	Lawrence	Hwy 50, near Leesville	Back Creek			38.8741	-86.306
Monte L. Bean Museum, Brigham Young University, Provo, Utah, USA	BYUC				S	Nemouridae	Prostoia	completa	(Walker 1852)	R. W. Baumann		R.W. Baumann, B.C. Kondratieff, B.O. Huntsman	1996-04-13	1996-04-13		42	48	4	Vial	USA	Iowa	Delaware	Backbone State Park	South Fork Maquoketa River			42.618	-91.561
Monte L. Bean Museum, Brigham Young University, Provo, Utah, USA	BYUC				S	Nemouridae	Prostoia	completa	(Walker 1852)	R. W. Baumann		R.W. Baumann, G.Z. Jacobi	1987-05-31	1987-05-31		0	1	0	Vial	USA	Maine	Oxford	Hwy 2, Newton Brook Rest Area	Newton Brook			44.5211	-70.4264
Monte L. Bean Museum, Brigham Young University, Provo, Utah, USA	BYUC				S	Nemouridae	Prostoia	completa	(Walker 1852)	R. W. Baumann		R.W. Baumann, G.Z. Jacobi	1987-05-31	1987-05-31		0	1	0	Vial	USA	Maine	Piscataquis	Hwy 16, 3 mi. W Milo	brook			45.2406	-69.0426
Monte L. Bean Museum, Brigham Young University, Provo, Utah, USA	BYUC				S	Nemouridae	Prostoia	completa	(Walker 1852)	R. W. Baumann		R.W. Baumann, D. Potter	1993-06-12	1993-06-12		0	4	0	Vial	USA	Maine	Somerset	Hwy 201, N Denniston	East Branch Sandy Stream			45.7266	-70.2941
Monte L. Bean Museum, Brigham Young University, Provo, Utah, USA	BYUC				S	Nemouridae	Prostoia	completa	(Walker 1852)	R. W. Baumann		D.S. Potter	1993-06-08	1993-06-08		0	1	0	Vial	USA	Maine	Waldo	Bardens Farm, Unity	stream			no data	no data
Monte L. Bean Museum, Brigham Young University, Provo, Utah, USA	BYUC				S	Nemouridae	Prostoia	completa	(Walker 1852)	R. W. Baumann		R.W. Baumann, G.Z. Jacobi	1987-06-01	1987-06-01		0	1	0	Vial	USA	Maine	Washington	Hwy 9, near Beddington	Narraguagus River			44.8422	-68.0698
Monte L. Bean Museum, Brigham Young University, Provo, Utah, USA	BYUC				S	Nemouridae	Prostoia	completa	(Walker 1852)	R. W. Baumann		R.W. Baumann, B.C. Kondratieff	1993-06-14	1993-06-14		4	22	0	Vial	USA	Maine	Washington	Hwy 6, NE Topsfield	Tomah Stream			45.4835	-67.6096
Monte L. Bean Museum, Brigham Young University, Provo, Utah, USA	BYUC				S	Nemouridae	Prostoia	completa	(Walker 1852)	R. W. Baumann		P.H. Freytag, A.H. Mason	1958-03-22	1958-03-22		1	1	0	Vial	USA	Maryland	Washington	near Harpers Ferry, West Virginia	stream entering Potomac River			no data	no data
Monte L. Bean Museum, Brigham Young University, Provo, Utah, USA	BYUC				S	Nemouridae	Prostoia	completa	(Walker 1852)	R. W. Baumann		R.W. Baumann, M.F. Whiting	1991-04-25	1991-04-25		1	0	0	Vial	USA	Massachusetts	Berkshire	Hwy 8A, Savoy	Westfield River			42.5685	-73.0393
Monte L. Bean Museum, Brigham Young University, Provo, Utah, USA	BYUC				S	Nemouridae	Prostoia	completa	(Walker 1852)	R. W. Baumann		J.F. Hanson	1941-02-07	1941-02-07		1	1	0	Vial	USA	Massachusetts	Hampshire	E Ware	Swift River			42.2739	-72.3374
Monte L. Bean Museum, Brigham Young University, Provo, Utah, USA	BYUC				S	Nemouridae	Prostoia	completa	(Walker 1852)	R. W. Baumann		R.W. Koss	1966-05-14	1966-05-14		0	1	0	Vial	USA	Michigan	Wexford	Peterson Bridge Campground	Pine River			44.2027	-85.7981
Monte L. Bean Museum, Brigham Young University, Provo, Utah, USA	BYUC				S	Nemouridae	Prostoia	completa	(Walker 1852)	R. W. Baumann		H. Bell	1966-06-07	1966-06-07		0	1	0	Vial	USA	Minnesota	Lake	Boy Scout Camp	Stewart River			no data	no data
Monte L. Bean Museum, Brigham Young University, Provo, Utah, USA	BYUC				S	Nemouridae	Prostoia	completa	(Walker 1852)	R. W. Baumann		A.V. Nebeker	1967-05-14	1967-05-14		0	2	0	Vial	USA	Minnesota	St. Louis	at upper bridge	Big Sucker River			no data	no data
Monte L. Bean Museum, Brigham Young University, Provo, Utah, USA	BYUC				S	Nemouridae	Prostoia	completa	(Walker 1852)	R. W. Baumann		R.W. Baumann, S.A. Wells	1991-05-07	1991-05-07		0	1	0	Vial	USA	New York	Delaware	Hwy 10, SW Stamford	Lake Brook			42.3725	-74.6876
Monte L. Bean Museum, Brigham Young University, Provo, Utah, USA	BYUC				S	Nemouridae	Prostoia	completa	(Walker 1852)	R. W. Baumann		R.W. Baumann, M.F. Whiting	1991-04-28	1991-04-28		0	1	0	Vial	USA	New York	Rensselaer	Hwy 22, N Petersburg	Little Hoosic River			42.7802	-73.3409
Monte L. Bean Museum, Brigham Young University, Provo, Utah, USA	BYUC				S	Nemouridae	Prostoia	completa	(Walker 1852)	R. W. Baumann		R.L. Newell	1974-02-06	1974-02-06		1	0	1	Vial	USA	North Carolina	Rowan	SW Mocksville	Yadkin River			35.8448	-80.6594
Monte L. Bean Museum, Brigham Young University, Provo, Utah, USA	BYUC				S	Nemouridae	Prostoia	completa	(Walker 1852)	R. W. Baumann		R.W. Baumann, S.M. Clark	1989-04-22	1989-04-22		1	1	0	Vial	USA	Ohio	Richland	Hwy 95	Opossum Run			40.6274	-82.388
Monte L. Bean Museum, Brigham Young University, Provo, Utah, USA	BYUC				S	Nemouridae	Prostoia	completa	(Walker 1852)	R. W. Baumann		R.W. Baumann	1979-04-23	1979-04-23		0	1	0	Vial	USA	Pennsylvania	Cameron	Hwy 45, N Emporium	North Creek			41.5287	-78.2735
Monte L. Bean Museum, Brigham Young University, Provo, Utah, USA	BYUC				S	Nemouridae	Prostoia	completa	(Walker 1852)	R. W. Baumann		R.W. Baumann, E.C. Masteller	1979-04-21	1979-04-21		2	0	0	Vial	USA	Pennsylvania	Venango	Drake Well State Park, Titusville	Oil Creek			41.6153	-79.6574
Monte L. Bean Museum, Brigham Young University, Provo, Utah, USA	BYUC				S	Nemouridae	Prostoia	completa	(Walker 1852)	R. W. Baumann		R.W. Baumann, S.M. Clark	1991-03-06	1991-03-06		0	2	0	Vial	USA	Tennessee	Carter	Hwy 91, Elizabethton	Watuga River			36.3549	-82.2067
Monte L. Bean Museum, Brigham Young University, Provo, Utah, USA	BYUC				S	Nemouridae	Prostoia	completa	(Walker 1852)	R. W. Baumann		R.W. Baumann, S.M. Clark	1991-03-06	1991-03-06		2	5	0	Vial	USA	Tennessee	Johnson	Hwy 133, Backbone Rock Campground, Cherokee National Forest	Beaverdam Creek			36.5948	-81.8152
Monte L. Bean Museum, Brigham Young University, Provo, Utah, USA	BYUC				S	Nemouridae	Prostoia	completa	(Walker 1852)	R. W. Baumann		.E. Earnshaw	1980-06-28	1980-06-28		0	5	0	Vial	USA	Vermont	Caledonia	Kettle Pond Campground, Groton	stream entering Groton Lake			44.2947	-72.3045
Monte L. Bean Museum, Brigham Young University, Provo, Utah, USA	BYUC				S	Nemouridae	Prostoia	completa	(Walker 1852)	R. W. Baumann		G.R. Fiala	1984-05-06	1984-05-06		1	0	0	Vial	USA	Vermont	Lamoille	Hwy 108, S Jeffersonville	Brewster River			44.6139	-72.8115
Monte L. Bean Museum, Brigham Young University, Provo, Utah, USA	BYUC				S	Nemouridae	Prostoia	completa	(Walker 1852)	R. W. Baumann		R.W. Baumann, R.F. Kirchner	1991-03-08	1991-03-08		0	5	0	Vial	USA	Virginia	Bedford	Hwy 460, E Bedford	Big Otter River			37.3085	-79.3939
Monte L. Bean Museum, Brigham Young University, Provo, Utah, USA	BYUC				S	Nemouridae	Prostoia	completa	(Walker 1852)	R. W. Baumann		R.W. Baumann, R.F. Kirchner	1991-03-08	1991-03-08		3	0	0	Vial	USA	Virginia	Bedford	off Hwy 460, below junction of North and South Forks	Goose Creek			37.3702	-79.6999
Monte L. Bean Museum, Brigham Young University, Provo, Utah, USA	BYUC				S	Nemouridae	Prostoia	completa	(Walker 1852)	R. W. Baumann		R.W. Baumann, R.F. Kirchner	1991-03-10	1991-03-10		2	2	0	Vial	USA	Virginia	Charlotte	Hwy 92, NE South Boston	Staunton River			36.8381	-78.6678
Monte L. Bean Museum, Brigham Young University, Provo, Utah, USA	BYUC				S	Nemouridae	Prostoia	completa	(Walker 1852)	R. W. Baumann		R.W. Baumann, R.F. Kirchner	1991-03-08	1991-03-08		0	1	0	Vial	USA	Virginia	Giles	Hwy 460, Glen Lyn	East River			37.3726	-80.8624
Monte L. Bean Museum, Brigham Young University, Provo, Utah, USA	BYUC				S	Nemouridae	Prostoia	completa	(Walker 1852)	R. W. Baumann		R.W. Baumann, R.F. Kirchner	1991-03-10	1991-03-10		2	2	0	Vial	USA	Virginia	Halifax	Hwy 642, NW South Boston	Banister River			36.8404	-79.0254
Monte L. Bean Museum, Brigham Young University, Provo, Utah, USA	BYUC				S	Nemouridae	Prostoia	completa	(Walker 1852)	R. W. Baumann		R.W. Baumann, R.F. Kirchner	1991-03-11	1991-03-11		1	6	0	Vial	USA	Virginia	Halifax	Hwy 658, SW South Boston	Dan River			36.6428	-79.0897
Monte L. Bean Museum, Brigham Young University, Provo, Utah, USA	BYUC				S	Nemouridae	Prostoia	completa	(Walker 1852)	R. W. Baumann		R.W. Baumann, R.F. Kirchner	1991-03-08	1991-03-08		5	5	0	Vial	USA	Virginia	Montgomery	I-81, above Lafayette	North Fork Roanoke River			37.2352	-80.2374
Monte L. Bean Museum, Brigham Young University, Provo, Utah, USA	BYUC				S	Nemouridae	Prostoia	completa	(Walker 1852)	R. W. Baumann		R.W. Baumann, R.F. Kirchner	1991-03-09	1991-03-09		0	1	0	Vial	USA	Virginia	Prince Edward	Hwy 45, Farmville	Appomattox River			37.3073	-78.3885
Monte L. Bean Museum, Brigham Young University, Provo, Utah, USA	BYUC				S	Nemouridae	Prostoia	completa	(Walker 1852)	R. W. Baumann		R.W. Baumann, O.S. Flint, Jr.	1975-02-28	1975-02-28		19	21	0	Vial	USA	Virginia	Rappahannock	Hwy 211, Sperryville	Thorton River			38.659	-78.2305
Monte L. Bean Museum, Brigham Young University, Provo, Utah, USA	BYUC				S	Nemouridae	Prostoia	completa	(Walker 1852)	R. W. Baumann		S.M. Clark	1992-03-23	1992-03-23		6	9	0	Vial	USA	West Virginia	Greenbrier	Renick	Greenbrier River			37.9895	-80.3564
Monte L. Bean Museum, Brigham Young University, Provo, Utah, USA	BYUC				S	Nemouridae	Prostoia	completa	(Walker 1852)	R. W. Baumann		S.M. Clark	1997-03-19	1997-03-19		1	3	0	Vial	USA	West Virginia	Marion	Valley Falls State Park	Tygart Valley River			39.3884	-80.089
Monte L. Bean Museum, Brigham Young University, Provo, Utah, USA	BYUC				S	Nemouridae	Prostoia	completa	(Walker 1852)	R. W. Baumann		D. Hansen	1966-04-24	1966-04-24		1	0	0	Vial	USA	Wisconsin	Burnett	11 mi E & 4 mi S Siren	stream			45.7401	-92.139
Monte L. Bean Museum, Brigham Young University, Provo, Utah, USA	BYUC				S	Nemouridae	Prostoia	completa	(Walker 1852)	R. W. Baumann		S.W. Szczytko	1983-04-07	1983-04-07		26	11	0	Vial	USA	Wisconsin	Portage	Iverson Park, Hwy 10, Stevens Point	Plover River			44.5225	-89.5373
Monte L. Bean Museum, Brigham Young University, Provo, Utah, USA	BYUC				S	Nemouridae	Prostoia	completa	(Walker 1852)	R. W. Baumann		R.W. Baumann, S.W. Szczytko	2013-05-14	2013-05-14		7	13	0	Vial	USA	Wisconsin	Portage	Iverson Park, Hwy 10, Stevens Point	Plover River			44.5225	-89.5373
Illinois Natural History Survey, Champaign, Illinois, USA	BYUC, INHS				S	Nemouridae	Prostoia	completa	(Walker 1852)	R. W. Baumann		B.D. Burks	1938-02-25	1938-02-25		24	18	0	Vial	USA	Maryland	Prince Georges	Priests Bridge	Patuxent River			38.9887	-76.7058
Canadian National Collection, Ottawa, Ontario, Canada	CNC	MidwestPlecoptera-1639			S	Nemouridae	Prostoia	completa	(Walker 1852)	R. E. DeWalt	2006	R. R. Dreisbach	1945-05-05	1945-05-05		0	1	0	Vial	USA	Michigan	Lake					44.007	-85.838	4	100000
Canadian National Collection, Ottawa, Ontario, Canada	CNC	MidwestPlecoptera-656			S	Nemouridae	Prostoia	completa	(Walker 1852)	R. E. DeWalt	2006	R. R. Dreisbach	1957-04-28	1957-04-28		0	1	0	Vial	USA	Michigan	Crawford					44.6524	-84.6898	4	100000
Canadian National Collection, Ottawa, Ontario, Canada	CNC	MidwestPlecoptera-941			S	Nemouridae	Prostoia	completa	(Walker 1852)	R. E. DeWalt	2006	T. H. Frison, H. H. Ross	1939-05-26	1939-05-26		0	2	0	Vial	USA	Michigan	Mason	Free Soil	Big Sable River	Mason		44.1146	-86.2084	2	1000
Canadian National Collection, Ottawa, Ontario, Canada	CNC	MidwestPlecoptera-943			S	Nemouridae	Prostoia	completa	(Walker 1852)	R. E. DeWalt	2006	T. H. Frison	1935-06-17	1935-06-17		0	1	0	Vial	USA	Michigan	Crawford	Grayling	Manistee River			44.6932	-84.8468	1	10
Canadian National Collection, Ottawa, Ontario, Canada	CNC	MidwestPlecoptera-944			S	Nemouridae	Prostoia	completa	(Walker 1852)	R. E. DeWalt	2006	T. H. Frison, H. H. Ross	1940-05-10	1940-05-10		0	1	0	Vial	USA	Michigan	Lake	nr Peacock	Little Manistee River			44.0654	-85.883	1	10
Canadian National Collection, Ottawa, Ontario, Canada	CNC	MidwestPlecoptera-947			S	Nemouridae	Prostoia	completa	(Walker 1852)	R. E. DeWalt	2006	J. W. Leonard	1947-05-20	1947-05-20		0	1	0	Vial	USA	Michigan	Lake	T17N R13 W S16	Pere Marquette River			43.8618	-85.8811	2	1000
Canadian National Collection, Ottawa, Ontario, Canada	CNC	MidwestPlecoptera-948			S	Nemouridae	Prostoia	completa	(Walker 1852)	R. E. DeWalt	2006	J. W. Leonard, F. A. Leonard	1949-05-31	1949-05-31		2	2	0	Vial	USA	Michigan	Keweenaw	at Falls,T59N, R30W, Sect. 35	Silver Creek			47.4623	-88.0722	1	10
Canadian National Collection, Ottawa, Ontario, Canada	CNC	MidwestPlecoptera-949			S	Nemouridae	Prostoia	completa	(Walker 1852)	R. E. DeWalt	2006	J. W. Leonard	1935-04-29	1935-04-29		1	1	0	Vial	USA	Michigan	Presque Isle	at falls	Little Ocqueoc River			45.4073	-84.0273	2	1000
Canadian National Collection, Ottawa, Ontario, Canada	CNC	MidwestPlecoptera-940			S	Nemouridae	Prostoia	completa	(Walker 1852)	R. E. DeWalt	2006	B. V. Peterson	1960-05-25	1960-05-25		0	1	0	Vial	Canada	Ontario		Small stream E of Lake of Two Rivers		Algonquin Park		45.5705	-78.4405	1	10
Canadian National Collection, Ottawa, Ontario, Canada	CNC	MidwestPlecoptera-942			S	Nemouridae	Prostoia	completa	(Walker 1852)	R. E. DeWalt	2006	W. E. Ricker	1968-04-21	1968-04-21		3	2	0	Vial	Canada	Ontario	Frontenac	2 miles from Snow Road				44.9424	-76.6456	3	10000
Canadian National Collection, Ottawa, Ontario, Canada	CNC	MidwestPlecoptera-945			S	Nemouridae	Prostoia	completa	(Walker 1852)	R. E. DeWalt	2006	F. P. Ide	1948-04-18	1948-04-18		1	0	0	Vial	Canada	Ontario		Ballycroy				43.9685	-79.8744	2	1000
Canadian National Collection, Ottawa, Ontario, Canada	CNC	MidwestPlecoptera-946			S	Nemouridae	Prostoia	completa	(Walker 1852)	R. E. DeWalt	2006	F. P. Ide	1948-05-09	1948-05-09		1	0	0	Vial	Canada	Ontario		Collingwood	Silver Cr.			44.4974	-80.2781	1	10
Canadian National Collection, Ottawa, Ontario, Canada	CNC				S	Nemouridae	Prostoia	completa	(Walker 1852)	R. W. Baumann		F.P. Ide	1948-05-09	1948-05-09		1	0	0	Vial	Canada	Ontario		Collingwood	Silver Creek			44.4974	-80.2781
Canadian National Collection, Ottawa, Ontario, Canada	CNC				S	Nemouridae	Prostoia	completa	(Walker 1852)	R. W. Baumann		W.E. Ricker	1968-04-21	1968-04-21		3	2	0	Vial	Canada	Ontario		2 mi from Snow Rd.				44.9424	-76.6456
Canadian National Collection, Ottawa, Ontario, Canada	CNC				S	Nemouridae	Prostoia	completa	(Walker 1852)	R. W. Baumann		J.W. Leonard	1949-05-31	1949-05-31		2	2	0	Vial	USA	Michigan	Keweenaw	at falls	Silver Creek			47.4623	-88.0722
Canadian National Collection, Ottawa, Ontario, Canada	CNC				S	Nemouridae	Prostoia	completa	(Walker 1852)	R. W. Baumann		J.W. Leonard	1935-04-29	1935-04-29		1	1	0	Vial	USA	Michigan	Presque Isle	at falls	Little Oqueoc River			45.4073	-84.0273
Canadian National Collection, Ottawa, Ontario, Canada	CNC, ROME				S	Nemouridae	Prostoia	completa	(Walker 1852)	R. W. Baumann		F.P. Ide	1948-04-18	1948-04-18		2	1	0	Vial	Canada	Ontario		Ballycroy				43.9685	-79.8744
University of Guelph Insect Collection, Guelph, Ontario, Canada	DEBU	MidwestPlecoptera-2151			S	Nemouridae	Prostoia	completa	(Walker 1852)	R. E. DeWalt	2006	S. A. Marshall	2005-06-05	2005-06-05		0	6	0	Vial	Canada	Ontario		Hornings Mills				44.1537	-80.2049	3	10000
University of Guelph Insect Collection, Guelph, Ontario, Canada	DEBU	MidwestPlecoptera-2152			S	Nemouridae	Prostoia	completa	(Walker 1852)	R. E. DeWalt	2006	S. A. Marshall	2001-04-29	2001-04-29		2	0	0	Vial	Canada	Ontario		Orton	Speed River			43.7484	-80.2562	2	1000
University of Guelph Insect Collection, Guelph, Ontario, Canada	DEBU	MidwestPlecoptera-3363			S	Nemouridae	Prostoia	completa	(Walker 1852)	R. E. DeWalt	2007	T. H. Scholten	1958-05-22	1958-05-22		0	1	0	Vial	Canada	Ontario				Algonquin Provincial Park		45.8008	-78.687	4	100000
University of Guelph Insect Collection, Guelph, Ontario, Canada	DEBU	MidwestPlecoptera-3377			S	Nemouridae	Prostoia	completa	(Walker 1852)	R. E. DeWalt	2007	N. A. Wilson	1975-03-09	1975-03-09		0	1	0	Vial	Canada	Ontario		Belfountain	Credit River			43.8023	-79.9968	1	10
University of Guelph Insect Collection, Guelph, Ontario, Canada	DEBU	MidwestPlecoptera-3382			S	Nemouridae	Prostoia	completa	(Walker 1852)	R. E. DeWalt	2007	J. M. Cumming	1975-06-06	1975-06-06		0	1	0	Vial	Canada	Ontario		Dundas		Boreis Falls Gorge		43.2904	-79.9342	1	10
University of Guelph Insect Collection, Guelph, Ontario, Canada	DEBU	MidwestPlecoptera-3385			S	Nemouridae	Prostoia	completa	(Walker 1852)	R. E. DeWalt	2007	S. A. Marshall	1977-04-22	1977-04-22		8	6	0	Vial	Canada	Ontario		Lanark	[Clyde River]			45.0159	-76.3625	3	10000
University of Guelph Insect Collection, Guelph, Ontario, Canada	DEBU	MidwestPlecoptera-3393			S	Nemouridae	Prostoia	completa	(Walker 1852)	R. E. DeWalt	2007	S. A. Marshall	1976-05-04	1976-05-04		1	1	0	Vial	Canada	Ontario		Algonquin				44.6989	-75.6768	2	1000
University of Guelph Insect Collection, Guelph, Ontario, Canada	DEBU	MidwestPlecoptera-3541			S	Nemouridae	Prostoia	completa	(Walker 1852)	R. E. DeWalt	2007	S. A. Marshall	1993-04-18	1993-04-18		0	1	0	Vial	Canada	Ontario		Fergus	Cold Spring of Tributary Speed River			43.6967	-80.3059	2	1000
University of Guelph Insect Collection, Guelph, Ontario, Canada	DEBU	MidwestPlecoptera-3630			S	Nemouridae	Prostoia	completa	(Walker 1852)	R. E. DeWalt	2007	S. A. Marshall	2004-05-17	2004-05-17		0	1	0	Vial	Canada	Ontario		Honeywood	Pine River			44.2061	-80.1162	2	1000
University of Guelph Insect Collection, Guelph, Ontario, Canada	DEBU				S	Nemouridae	Prostoia	completa	(Walker 1852)	R. W. Baumann		S.A. Marshall	1977-04-22	1977-04-22		8	6	0	Vial	Canada	Ontario		Lanark	[Clyde River]			45.0159	-76.3625
University of Guelph Insect Collection, Guelph, Ontario, Canada	DEBU				S	Nemouridae	Prostoia	completa	(Walker 1852)	R. W. Baumann		S.A. Marshall	2001-04-29	2001-04-29		2	0	0	Vial	Canada	Ontario		Orton	Speed River			43.7485	-80.2563
University of Guelph Insect Collection, Guelph, Ontario, Canada	DEBU				S	Nemouridae	Prostoia	completa	(Walker 1852)	R. W. Baumann		S.A. Marshall	1976-05-04	1976-05-04		1	1	0	Vial	Canada	Ontario		Algonquin				44.6989	-75.6768
Illinois Natural History Survey, Champaign, Illinois, USA	INHS	Insect Collection 566187			S	Nemouridae	Prostoia	completa	(Walker 1852)	R. E. DeWalt	2012	R. E. DeWalt	2009-03-20	2009-03-20	RED-2009-140	0	0	1	Vial	USA	Illinois	Jo Daviess	East Dubuque at US-20	Mississippi River			42.4915	-90.6513	1	10
Illinois Natural History Survey, Champaign, Illinois, USA	INHS	Insect Collection 163092			S	Nemouridae	Prostoia	completa	(Walker 1852)	R. E. DeWalt	2006	R. E. DeWalt, S. A. Grubbs	2006-03-23	2006-03-23	RED-2006-084	1	1	11	Vial	USA	Indiana	Crawford	3 km N Sulfur along IN-37	Little Blue River			38.2566	-86.4784	1	10
Illinois Natural History Survey, Champaign, Illinois, USA	INHS	Insect Collection 163188			S	Nemouridae	Prostoia	completa	(Walker 1852)	R. E. DeWalt	2006	R. E. DeWalt	2006-03-19	2006-03-19	RED-2006-062	0	0	2	Vial	USA	Indiana	Elkhart	Bristol, at canoe livery	Little Elkhart River			41.7231	-85.8109	1	10
Illinois Natural History Survey, Champaign, Illinois, USA	INHS	Insect Collection 164042			S	Nemouridae	Prostoia	completa	(Walker 1852)	R. E. DeWalt	2006	R. E. DeWalt	2006-02-23	2006-02-23	RED-2006-044	0	0	15	Vial	USA	Indiana	Lawrence	5.5 km NE Bedford	Leatherwood Creek			38.8992	-86.4133	1	10
Illinois Natural History Survey, Champaign, Illinois, USA	INHS	Insect Collection 164053			S	Nemouridae	Prostoia	completa	(Walker 1852)	R. E. DeWalt	2006	R. E. DeWalt	2006-02-23	2006-02-23	RED-2006-046	0	0	6	Vial	USA	Indiana	Lawrence	16 km NE Bedford off IN-446	Little Salt Creek	Hoosier National Forest		38.9659	-86.3768	1	10
Illinois Natural History Survey, Champaign, Illinois, USA	INHS	Insect Collection 164187			S	Nemouridae	Prostoia	completa	(Walker 1852)	R. E. DeWalt	2006	R. E. DeWalt, S. A. Grubbs	2006-03-23	2006-03-23	RED-2006-083	1	0	0	Vial	USA	Indiana	Crawford	3.5 km SW Eckerty	Mitchell Creek			38.3006	-86.6599	1	10
Illinois Natural History Survey, Champaign, Illinois, USA	INHS	Insect Collection 164429			S	Nemouridae	Prostoia	completa	(Walker 1852)	R. E. DeWalt	2006	R. E. DeWalt	2006-03-09	2006-03-09	RED-2006-062	0	1	1	Vial	USA	Indiana	Elkhart	Bristol, at canoe livery	Little Elkhart River			41.7231	-85.8109	1	10
Illinois Natural History Survey, Champaign, Illinois, USA	INHS	Insect Collection 164445			S	Nemouridae	Prostoia	completa	(Walker 1852)	R. E. DeWalt	2006	R. E. DeWalt, S. A. Grubbs	2006-03-24	2006-03-24	RED-2006-086	1	0	0	Vial	USA	Indiana	Orange	1 km NE Valeene	Patoka River			38.4448	-86.387	1	10
Illinois Natural History Survey, Champaign, Illinois, USA	INHS	Insect Collection 164446			S	Nemouridae	Prostoia	completa	(Walker 1852)	R. E. DeWalt	2006	R. E. DeWalt	2006-03-08	2006-03-08	RED-2006-057	1	0	0	Vial	USA	Indiana	Pulaski	Winamac	Tippecanoe River	Winamac City Park		41.0555	-86.5994	1	10
Illinois Natural History Survey, Champaign, Illinois, USA	INHS	Insect Collection 300253			S	Nemouridae	Prostoia	completa	(Walker 1852)	R. E. DeWalt	2007	R. E. DeWalt	2007-03-07	2007-03-07	RED-2007-052A	0	1	0	Vial	USA	Indiana	Franklin	1.4 km W Metamora at US-52	West Fork Whitewater River			39.4507	-85.1495	1	10
Illinois Natural History Survey, Champaign, Illinois, USA	INHS	Insect Collection 300265			S	Nemouridae	Prostoia	completa	(Walker 1852)	R. E. DeWalt	2007	R. E. DeWalt	2007-03-13	2007-03-13	RED-2007-056	0	0	1	Vial	USA	Indiana	Rush	3 Km NE Rushville	Flatrock River			39.6336	-85.4166	1	10
Illinois Natural History Survey, Champaign, Illinois, USA	INHS	Insect Collection 36021			S	Nemouridae	Prostoia	completa	(Walker 1852)	D. P. Heimdal	2003	D. P. Heimdal	2003-02-26	2003-02-26		0	0	8	Vial	USA	Iowa	Delaware	Dundee	Maquoketa River			42.5795	-91.5486	1	10
Illinois Natural History Survey, Champaign, Illinois, USA	INHS	Insect Collection 36075			S	Nemouridae	Prostoia	completa	(Walker 1852)	D. P. Heimdal	2001	M. W. Birmingham	2000-03-30	2000-03-30		1	2	0	Vial	USA	Iowa	Delaware	Dundee	Maquoketa River			42.5795	-91.5486	1	10
Illinois Natural History Survey, Champaign, Illinois, USA	INHS	Insect Collection 36076			S	Nemouridae	Prostoia	completa	(Walker 1852)	D. P. Heimdal	2001	M. W. Birmingham	2000-03-30	2000-03-30		0	0	1	Vial	USA	Iowa	Delaware	Dundee	Maquoketa River			42.5795	-91.5486	1	10
Illinois Natural History Survey, Champaign, Illinois, USA	INHS	Insect Collection 36307			S	Nemouridae	Prostoia	completa	(Walker 1852)	D. P. Heimdal	2000	D. P. Heimdal	2000-02-22	2000-02-22		0	0	2	Vial	USA	Iowa	Winneshiek	Bluffton	Upper Iowa River	Bluffton Fir Stand State Preserve		43.403	-91.9118	2	1000
Illinois Natural History Survey, Champaign, Illinois, USA	INHS	Insect Collection 36373			S	Nemouridae	Prostoia	completa	(Walker 1852)	D. P. Heimdal	2000	D. P. Heimdal	2000-03-21	2000-03-21		3	3	0	Vial	USA	Iowa	Allamakee	6.4 KM S DORCHESTER, HWY 76	Upper Iowa River			43.4215	-91.5089	1	10
Illinois Natural History Survey, Champaign, Illinois, USA	INHS	Insect Collection 36378			S	Nemouridae	Prostoia	completa	(Walker 1852)	D. P. Heimdal	2000	D. P. Heimdal	2000-03-20	2000-03-20		6	3	0	Vial	USA	Iowa	Fayette	Eldorado @ hwy 150	Turkey River			43.0512	-91.8394	1	10
Illinois Natural History Survey, Champaign, Illinois, USA	INHS	Insect Collection 36384			S	Nemouridae	Prostoia	completa	(Walker 1852)	D. P. Heimdal	2000	D. P. Heimdal	2000-03-20	2000-03-20		5	8	0	Vial	USA	Iowa	Winneshiek	1.8 KM E BLUFFTON @ CR W20	Upper Iowa River	Bluffton Fir Stand State Preserve		43.4064	-91.8987	1	10
Illinois Natural History Survey, Champaign, Illinois, USA	INHS	Insect Collection 564219			S	Nemouridae	Prostoia	completa	(Walker 1852)	R. E. DeWalt	2011	R. E. DeWalt	2009-02-20	2009-02-20	RED-2009-066	0	0	1	Vial	USA	Kentucky	Bullitt	6 km SW Henpeck at Harrison Fork Rd.	Overalls Creek			37.8692	-85.6001	1	10
Illinois Natural History Survey, Champaign, Illinois, USA	INHS	Plecoptera 7680			S	Nemouridae	Prostoia	completa	(Walker 1852)	W. E. Ricker	1965	H. B. Cunningham	1965-03-27	1965-03-27		1	2	0	Vial	USA	Kentucky	Casey	0.5 mi S Phil	South Trace Fork			37.208	-84.951	2	1000
Illinois Natural History Survey, Champaign, Illinois, USA	INHS	Plecoptera 7681			S	Nemouridae	Prostoia	completa	(Walker 1852)	R. W. Baumann	1970	P. W. Smith, M. E. Braasch	1964-03-28	1964-03-28		1	0	0	Vial	USA	Kentucky	Barren	3 mi S Glasgow	Boyd's Creek			36.9507	-85.9191	2	1000
Illinois Natural History Survey, Champaign, Illinois, USA	INHS	Plecoptera 7700			S	Nemouridae	Prostoia	completa	(Walker 1852)			G. L. Rotramel, J. D. Unzicker	1966-03-03	1966-03-03		1	0	0	Vial	USA	Kentucky	Green	N Lobb				37.3459	-85.645	3	10000
Illinois Natural History Survey, Champaign, Illinois, USA	INHS	Plecoptera 7703			S	Nemouridae	Prostoia	completa	(Walker 1852)			G. L. Rotramel, J. D. Unzicker	1966-03-01	1966-03-01		1	0	0	Vial	USA	Kentucky	Allen	Jct 31E (S)-1147	[Little Trammel Creek]			36.7024	-86.2476	2	1000
Illinois Natural History Survey, Champaign, Illinois, USA	INHS	Plecoptera 7720			S	Nemouridae	Prostoia	completa	(Walker 1852)	S. A. Grubbs	2007	B. D. Burks	1938-04-15	1938-04-15		0	1	0	Vial	USA	Maryland	Anne Arundel	near Annapolis	Patuxent River			38.9558	-76.6939	2	1000
Illinois Natural History Survey, Champaign, Illinois, USA	INHS	Plecoptera 7721			S	Nemouridae	Prostoia	completa	(Walker 1852)	S. A. Grubbs	2007	B. D. Burks	1938-02-25	1938-02-25		21	15	0	Vial	USA	Maryland	Prince George's	Priests Bridge	Patuxent River			38.9887	-76.7058	2	1000
Illinois Natural History Survey, Champaign, Illinois, USA	INHS	Insect Collection 550926			S	Nemouridae	Prostoia	completa	(Walker 1852)	R. E. DeWalt	2010	R. E. DeWalt, M. Pessino, M. M. Brown, E. W. Hernandez	2010-05-30	2010-05-30	RED-2010-233	0	1	0	Vial	USA	Michigan	Keweenaw	5.5 km E Eagle Harbor, bridge at MI-26	Silver River			47.4628	-88.0724	1	10
Illinois Natural History Survey, Champaign, Illinois, USA	INHS	Insect Collection 550951			S	Nemouridae	Prostoia	completa	(Walker 1852)	R. E. DeWalt	2010	R. E. DeWalt, M. Pessino, M. M. Brown, E. W. Hernandez	2010-05-30	2010-05-30	RED-2010-229	0	2	0	Vial	USA	Michigan	Keweenaw	1.5 km SE Copper Harbor	Manganese Creek			47.4606	-87.8784	1	10
Illinois Natural History Survey, Champaign, Illinois, USA	INHS	Insect Collection 551038			S	Nemouridae	Prostoia	completa	(Walker 1852)	R. E. DeWalt	2010	R. E. DeWalt, M. Pessino	2010-03-20	2010-03-20	RED-2010-097	4	5	0	Vial	USA	Michigan	Kalamazoo	4.5 km NNW Augusta at MI-89	Augusta Creek			42.3732	-85.36	1	10
Illinois Natural History Survey, Champaign, Illinois, USA	INHS	Insect Collection 551054			S	Nemouridae	Prostoia	completa	(Walker 1852)	R. E. DeWalt	2010	R. E. DeWalt, M. Pessino	2010-03-20	2010-03-20	RED-2010-096	0	0	1	Vial	USA	Michigan	Kalamazoo	1.5 km SW Galesburg at 35th St.	Kalamazoo River			42.2803	-85.4285	1	10
Illinois Natural History Survey, Champaign, Illinois, USA	INHS	Insect Collection 551274			S	Nemouridae	Prostoia	completa	(Walker 1852)	R. E. DeWalt	2010	R. E. DeWalt, M. Pessino	2010-03-20	2010-03-20	RED-2010-097	1	1	0	Vial	USA	Michigan	Kalamazoo	4.5 km NNW Augusta at MI-89	Augusta Creek			42.3732	-85.36	1	10
Illinois Natural History Survey, Champaign, Illinois, USA	INHS	Insect Collection 552462			S	Nemouridae	Prostoia	completa	(Walker 1852)	R. E. DeWalt	2011	R. E. DeWalt, M. Pessino	2011-03-26	2011-03-26	RED-2011-102	6	0	26	Vial	USA	Michigan	Mason	2 km NNW Freesoil at Custer Rd.	Big Sable River			44.119	-86.221	2	1000
Illinois Natural History Survey, Champaign, Illinois, USA	INHS	Insect Collection 552490			S	Nemouridae	Prostoia	completa	(Walker 1852)	R. E. DeWalt	2011	R. E. DeWalt, M. Pessino	2011-03-26	2011-03-26	RED-2011-103	3	8	10	Vial	USA	Michigan	Lake	Near Irons [4.5 km S]	Little Manistee River			44.1054	-85.9274	2	1000
Illinois Natural History Survey, Champaign, Illinois, USA	INHS	Insect Collection 552530			S	Nemouridae	Prostoia	completa	(Walker 1852)	R. E. DeWalt	2011	R. E. DeWalt, M. Pessino	2011-03-26	2011-03-26	RED-2011-105	0	0	3	Vial	USA	Michigan	Osceola	2.5 km NE Edgetts at Norman Rd.	Pine River			44.0635	-85.5483	1	10
Illinois Natural History Survey, Champaign, Illinois, USA	INHS	Insect Collection 552642			S	Nemouridae	Prostoia	completa	(Walker 1852)	R. E. DeWalt	2011	R. E. DeWalt, M. Pessino	2011-03-25	2011-03-25	RED-2011-099	0	0	19	Vial	USA	Michigan	Crawford	4 km NW McIntyre Landing at MI-72	Manistee River			44.6929	-84.8473	1	10
Illinois Natural History Survey, Champaign, Illinois, USA	INHS	Insect Collection 552874			S	Nemouridae	Prostoia	completa	(Walker 1852)	R. E. DeWalt	2011	R. E. DeWalt, M. Pessino	2011-03-23	2011-03-23	RED-2011-082	0	1	0	Vial	USA	Michigan	Baraga	3km SSE Alberta at US-41	Sturgeon River			46.6314	-88.4712	2	1000
Illinois Natural History Survey, Champaign, Illinois, USA	INHS	Insect Collection 553236			S	Nemouridae	Prostoia	completa	(Walker 1852)	R. E. DeWalt	2011	R. E. DeWalt, M. Pessino	2011-03-23	2011-03-23	RED-2011-086	0	0	1	Vial	USA	Michigan	Alger	8.7 km ENE Wetmore at H58	Miners River			46.4196	-86.5228	1	10
Illinois Natural History Survey, Champaign, Illinois, USA	INHS	Insect Collection 553314			S	Nemouridae	Prostoia	completa	(Walker 1852)	R. E. DeWalt	2011	R. E. DeWalt, M. Pessino	2011-03-24	2011-03-24	RED-2011-095	2	2	0	Vial	USA	Michigan	Mackinac	8 km SW Pickford at Threemile Rd.	Taylor Creek			46.1006	-84.4256	1	10
Illinois Natural History Survey, Champaign, Illinois, USA	INHS	Insect Collection 553393			S	Nemouridae	Prostoia	completa	(Walker 1852)	R. E. DeWalt	2011	R. E. DeWalt, M. Pessino	2011-03-25	2011-03-25	RED-2011-098	0	0	2	Vial	USA	Michigan	Charlevoix	2 km S East Jordan at Rogers Rd.	Jordan River			45.1325	-85.124	1	10
Illinois Natural History Survey, Champaign, Illinois, USA	INHS	Insect Collection 566096			S	Nemouridae	Prostoia	completa	(Walker 1852)	R. E. DeWalt	2012	R. E. DeWalt	2009-03-23	2009-03-23	RED-2009-150	0	0	3	Vial	USA	Michigan	Emmet	Cecil	Carp Lake River			45.7456	-84.8297	1	10
Illinois Natural History Survey, Champaign, Illinois, USA	INHS	Insect Collection 654304			S	Nemouridae	Prostoia	completa	(Walker 1852)	R. E. DeWalt	2013	R. E. DeWalt, M. Pessino	2011-03-25	2011-03-25	RED-2011-096	0	1	1	Vial	USA	Michigan	Otsego	5.5km NNW Vanderbilt at Thumb Lake Rd.	West Branch Sturgeon River			45.1859	-84.6976	1	10
Illinois Natural History Survey, Champaign, Illinois, USA	INHS	Insect Collection 654311			S	Nemouridae	Prostoia	completa	(Walker 1852)	R. E. DeWalt	2013	R. E. DeWalt, M. Pessino	2011-03-26	2011-03-26	RED-2011-105	9	5	0	Vial	USA	Michigan	Osceola	2.5 km NE Edgetts at Norman Rd.	Pine River			44.0635	-85.5483	1	10
Illinois Natural History Survey, Champaign, Illinois, USA	INHS	Insect Collection 654313			S	Nemouridae	Prostoia	completa	(Walker 1852)	R. E. DeWalt	2013	R. E. DeWalt, M. Pessino	2011-03-26	2011-03-26	RED-2011-102	2	4	0	Vial	USA	Michigan	Mason	2 km NNW Freesoil at Custer Rd.	Big Sable River			44.119	-86.221	2	1000
Illinois Natural History Survey, Champaign, Illinois, USA	INHS	Insect Collection 654314			S	Nemouridae	Prostoia	completa	(Walker 1852)	R. E. DeWalt	2013	R. E. DeWalt, M. Pessino	2011-03-25	2011-03-25	RED-2011-098	8	0	0	Vial	USA	Michigan	Charlevoix	2 km S East Jordan at Rogers Rd.	Jordan River			45.1325	-85.124	1	10
Illinois Natural History Survey, Champaign, Illinois, USA	INHS	Insect Collection 654315			S	Nemouridae	Prostoia	completa	(Walker 1852)	R. E. DeWalt	2013	R. E. DeWalt, M. Pessino	2011-03-25	2011-03-25	RED-2011-098	0	12	0	Vial	USA	Michigan	Charlevoix	2 km S East Jordan at Rogers Rd.	Jordan River			45.1325	-85.124	1	10
Illinois Natural History Survey, Champaign, Illinois, USA	INHS	Insect Collection 654316			S	Nemouridae	Prostoia	completa	(Walker 1852)	R. E. DeWalt	2013	R. E. DeWalt, M. Pessino	2011-03-25	2011-03-25	RED-2011-097	1	1	0	Vial	USA	Michigan	Charlevoix	1.4 km N Boyne Falls at US-131	North Branch Boyne River			45.1802	-84.9142	1	10
Illinois Natural History Survey, Champaign, Illinois, USA	INHS	Insect Collection 654317			S	Nemouridae	Prostoia	completa	(Walker 1852)	R. E. DeWalt	2013	R. E. DeWalt, M. Pessino	2011-03-25	2011-03-25	RED-2011-099	5	3	0	Vial	USA	Michigan	Crawford	4 km NW McIntyre Landing at MI-72	Manistee River			44.6929	-84.8473	1	10
Illinois Natural History Survey, Champaign, Illinois, USA	INHS	Insect Collection 654319			S	Nemouridae	Prostoia	completa	(Walker 1852)	R. E. DeWalt	2013	R. E. DeWalt, M. Pessino	2011-03-25	2011-03-25	RED-2011-100	2	2	0	Vial	USA	Michigan	Grand Traverse	3 km NE Mayfield at River Rd.	Boardman River			44.6471	-85.5477	1	10
Illinois Natural History Survey, Champaign, Illinois, USA	INHS	Plecoptera 16104			S	Nemouridae	Prostoia	completa	(Walker 1852)	R. E. DeWalt	2006	T. H. Frison	1935-06-17	1935-06-17		0	1	0	Vial	USA	Michigan	Crawford	Grayling	Au Sable River			44.6638	-84.7408	2	1000
Illinois Natural History Survey, Champaign, Illinois, USA	INHS	Plecoptera 16161			S	Nemouridae	Prostoia	completa	(Walker 1852)	R. E. DeWalt	2006	T. H. Frison, H. H. Ross	1940-05-11	1940-05-11		0	0	5	Vial	USA	Michigan	Schoolcraft	Germfask at MI-77	Manistique River			46.2321	-85.9288	1	10
Illinois Natural History Survey, Champaign, Illinois, USA	INHS	Plecoptera 7715			S	Nemouridae	Prostoia	completa	(Walker 1852)	T. H. Frison	1942	F.E. Lyman	1937-04-13	1937-04-13		2	3	0	Vial	USA	Michigan	Kalamazoo	T1S, R9W, Sec. 21	[Augusta Creek]			42.3735	-85.3602	2	1000
Illinois Natural History Survey, Champaign, Illinois, USA	INHS	Plecoptera 7724			S	Nemouridae	Prostoia	completa	(Walker 1852)	T. H. Frison	1942	O. H. Clark	1938-05-30	1938-05-30		0	1	0	Vial	USA	Michigan	Lake	Walker Bridge Camp	Pine River	Manistee National Forest		44.1126	-85.6831	1	10
Illinois Natural History Survey, Champaign, Illinois, USA	INHS	Plecoptera 7725			S	Nemouridae	Prostoia	completa	(Walker 1852)	T. H. Frison	1942	O. H. Clark	1938-05-04	1938-05-04		0	2	0	Vial	USA	Michigan	Lake		Pine River			44.1645	-85.7452	3	10000
Illinois Natural History Survey, Champaign, Illinois, USA	INHS	Plecoptera 7726			S	Nemouridae	Prostoia	completa	(Walker 1852)	T. H. Frison	1936	J. W. Leonard	1936-03-25	1936-03-25		1	0	2	Vial	USA	Michigan	Crawford	Lovells	North Branch Au Sable RIver			44.8038	-84.482	2	1000
Illinois Natural History Survey, Champaign, Illinois, USA	INHS	Plecoptera 7727			S	Nemouridae	Prostoia	completa	(Walker 1852)	T. H. Frison	1936	J. W. Leonard	1935-04-10	1935-04-10		1	2	0	Vial	USA	Michigan	Gladwin	W [E] Skeels	North Branch Cedar River			44.0898	-84.5594	2	1000
Illinois Natural History Survey, Champaign, Illinois, USA	INHS	Plecoptera 7728			S	Nemouridae	Prostoia	completa	(Walker 1852)	T. H. Frison	1936	J. W. Leonard	1935-04-09	1935-04-09		2	3	0	Vial	USA	Michigan	Gladwin		North Branch Cedar River			44.0277	-84.5765	3	10000
Illinois Natural History Survey, Champaign, Illinois, USA	INHS	Plecoptera 7738			S	Nemouridae	Prostoia	completa	(Walker 1852)	T. H. Frison	1942	T. H. Frison, H. H. Ross	1940-05-11	1940-05-11		1	0	1	Vial	USA	Michigan	Mackinac	N of St. Ignace	[Hoban Creek]			45.8979	-84.7355	3	10000
Illinois Natural History Survey, Champaign, Illinois, USA	INHS	Plecoptera 7739			S	Nemouridae	Prostoia	completa	(Walker 1852)	T. H. Frison	1942	T. H. Frison, H. H. Ross	1940-05-09	1940-05-10		0	25	0	Vial	USA	Michigan	Lake	near Baldwin	Pere Marquette River			43.8574	-85.8518	1	10
Illinois Natural History Survey, Champaign, Illinois, USA	INHS	Plecoptera 7740			S	Nemouridae	Prostoia	completa	(Walker 1852)	T. H. Frison	1942	T. H. Frison, H. H. Ross	1940-05-09	1940-05-10		2	0	0	Vial	USA	Michigan	Lake	near Baldwin	Pere Marquette River			43.8574	-85.8518	1	10
Illinois Natural History Survey, Champaign, Illinois, USA	INHS	Plecoptera 7741			S	Nemouridae	Prostoia	completa	(Walker 1852)			T. H. Frison, H. H. Ross	1940-05-11	1940-05-11		0	13	0	Vial	USA	Michigan	Schoolcraft	Germfask at MI-77	Manistique River			46.2321	-85.9288	1	10
Illinois Natural History Survey, Champaign, Illinois, USA	INHS	Plecoptera 7742			S	Nemouridae	Prostoia	completa	(Walker 1852)	T. H. Frison	1942	T. H. Frison, H. H. Ross	1940-05-11	1940-05-11		3	0	0	Vial	USA	Michigan	Schoolcraft	Germfask at MI-77	Manistique River			46.2321	-85.9288	1	10
Illinois Natural History Survey, Champaign, Illinois, USA	INHS	Plecoptera 7743			S	Nemouridae	Prostoia	completa	(Walker 1852)	T. H. Frison	1942	T. H. Frison, H. H. Ross	1940-05-12	1940-05-12		0	0	22	Vial	USA	Michigan	Delta	Rapid River at US-2	Rapid River			45.9266	-86.9637	2	1000
Illinois Natural History Survey, Champaign, Illinois, USA	INHS	Plecoptera 7744			S	Nemouridae	Prostoia	completa	(Walker 1852)	T. H. Frison	1942	T. H. Frison, H. H. Ross	1940-05-12	1940-05-12		1	5	0	Vial	USA	Michigan	Delta	Rapid River at US-2	Rapid River			45.9266	-86.9637	2	1000
Illinois Natural History Survey, Champaign, Illinois, USA	INHS	Plecoptera 7745			S	Nemouridae	Prostoia	completa	(Walker 1852)	T. H. Frison	1936	T. H. Frison, H. H. Ross	1936-05-22	1936-05-22		3	0	0	Vial	USA	Michigan	Crawford	4 km NW McIntyre Landing at MI-72	Manistee River			44.6929	-84.8473	1	10
Illinois Natural History Survey, Champaign, Illinois, USA	INHS	Plecoptera 7746			S	Nemouridae	Prostoia	completa	(Walker 1852)	T. H. Frison	1936	T. H. Frison, H. H. Ross	1936-05-22	1936-05-22		0	11	0	Vial	USA	Michigan	Crawford	4 km NW McIntyre Landing at MI-72	Manistee River			44.6929	-84.8473	1	10
Illinois Natural History Survey, Champaign, Illinois, USA	INHS	Plecoptera 7747			S	Nemouridae	Prostoia	completa	(Walker 1852)	T. H. Frison	1936	T. H. Frison, H. H. Ross	1936-05-21	1936-05-21		0	1	0	Vial	USA	Michigan	Crawford	4 km NW McIntyre Landing at MI-72	Manistee River			44.6929	-84.8473	1	10
Illinois Natural History Survey, Champaign, Illinois, USA	INHS	Plecoptera 7748			S	Nemouridae	Prostoia	completa	(Walker 1852)	T. H. Frison	1936	T. H. Frison, H. H. Ross	1936-05-22	1936-05-22		1	0	0	Vial	USA	Michigan	Crawford	4 km NW McIntyre Landing at MI-72	Manistee River			44.6929	-84.8473	1	10
Illinois Natural History Survey, Champaign, Illinois, USA	INHS	Plecoptera 7749			S	Nemouridae	Prostoia	completa	(Walker 1852)	T. H. Frison	1936	T. H. Frison, H. H. Ross	1936-05-21	1936-05-21		0	1	0	Vial	USA	Michigan	Iosco	nr Hale	Au Gres River			44.2629	-83.8032	2	1000
Illinois Natural History Survey, Champaign, Illinois, USA	INHS	Insect Collection 564563			S	Nemouridae	Prostoia	completa	(Walker 1852)	R. E. DeWalt	2012	R. E. DeWalt, M. Pessino	2012-03-18	2012-03-18	RED-2012-023	0	0	1	Vial	USA	Minnesota	Olmstead	Cummingsville at CR-30	North Branch Root River			43.8499	-92.2234	1	10
Illinois Natural History Survey, Champaign, Illinois, USA	INHS	Insect Collection 564641			S	Nemouridae	Prostoia	completa	(Walker 1852)	R. E. DeWalt	2012	R. E. DeWalt, M. Pessino	2012-03-18	2012-03-18	RED-2012-025	5	4	3	Vial	USA	Minnesota	Fillmore	5 km SE Chatfield, US-52	Root River			43.8157	-92.1388	1	10
Illinois Natural History Survey, Champaign, Illinois, USA	INHS	Insect Collection 564658			S	Nemouridae	Prostoia	completa	(Walker 1852)	R. E. DeWalt	2012	R. E. DeWalt, M. Pessino	2012-03-18	2012-03-18	RED-2012-025	1	0	0	Vial	USA	Minnesota	Fillmore	5 km SE Chatfield, US-52	Root River			43.8157	-92.1388	1	10
Illinois Natural History Survey, Champaign, Illinois, USA	INHS	Insect Collection 564835			S	Nemouridae	Prostoia	completa	(Walker 1852)	R. E. DeWalt	2012	R. E. DeWalt, M. Pessino	2012-03-18	2012-03-18	RED-2012-030	0	1	0	Vial	USA	Minnesota	Fillmore	3.9 km WSW Peterson	Big Springs Creek			43.7774	-91.8812	1	10
Illinois Natural History Survey, Champaign, Illinois, USA	INHS	Insect Collection 564911			S	Nemouridae	Prostoia	completa	(Walker 1852)	R. E. DeWalt	2012	R. E. DeWalt, M. Pessino	2012-03-19	2012-03-19	RED-2012-036	1	0	0	Vial	USA	Minnesota	Wabash	6 km WNW Kellogg at Kruger Landing	Zumbro River			44.337	-92.0774	1	10
Illinois Natural History Survey, Champaign, Illinois, USA	INHS	Insect Collection 564912			S	Nemouridae	Prostoia	completa	(Walker 1852)	R. E. DeWalt	2012	R. E. DeWalt, M. Pessino	2012-03-19	2012-03-19	RED-2012-036	1	0	0	Vial	USA	Minnesota	Wabash	6 km WNW Kellogg at Kruger Landing	Zumbro River			44.337	-92.0774	1	10
Illinois Natural History Survey, Champaign, Illinois, USA	INHS	Insect Collection 564913			S	Nemouridae	Prostoia	completa	(Walker 1852)	R. E. DeWalt	2012	R. E. DeWalt, M. Pessino	2012-03-19	2012-03-19	RED-2012-036	1	0	0	Vial	USA	Minnesota	Wabash	6 km WNW Kellogg at Kruger Landing	Zumbro River			44.337	-92.0774	1	10
Illinois Natural History Survey, Champaign, Illinois, USA	INHS	Insect Collection 564914			S	Nemouridae	Prostoia	completa	(Walker 1852)	R. E. DeWalt	2012	R. E. DeWalt, M. Pessino	2012-03-19	2012-03-19	RED-2012-036	1	0	0	Vial	USA	Minnesota	Wabash	6 km WNW Kellogg at Kruger Landing	Zumbro River			44.337	-92.0774	1	10
Illinois Natural History Survey, Champaign, Illinois, USA	INHS	Insect Collection 564915			S	Nemouridae	Prostoia	completa	(Walker 1852)	R. E. DeWalt	2012	R. E. DeWalt, M. Pessino	2012-03-19	2012-03-19	RED-2012-036	1	0	0	Vial	USA	Minnesota	Wabash	6 km WNW Kellogg at Kruger Landing	Zumbro River			44.337	-92.0774	1	10
Illinois Natural History Survey, Champaign, Illinois, USA	INHS	Insect Collection 564916			S	Nemouridae	Prostoia	completa	(Walker 1852)	R. E. DeWalt	2012	R. E. DeWalt, M. Pessino	2012-03-19	2012-03-19	RED-2012-036	5	7	9	Vial	USA	Minnesota	Wabash	6 km WNW Kellogg at Kruger Landing	Zumbro River			44.337	-92.0774	1	10
Illinois Natural History Survey, Champaign, Illinois, USA	INHS	Insect Collection 564938			S	Nemouridae	Prostoia	completa	(Walker 1852)	R. E. DeWalt	2012	R. E. DeWalt, M. Pessino	2012-03-19	2012-03-19	RED-2012-037	0	0	1	Vial	USA	Minnesota	Wabash	Dumpfries at CR-60	Trout Brook			44.3472	-92.115	1	10
Illinois Natural History Survey, Champaign, Illinois, USA	INHS	Insect Collection 564942			S	Nemouridae	Prostoia	completa	(Walker 1852)	R. E. DeWalt	2012	R. E. DeWalt, M. Pessino	2012-03-19	2012-03-19	RED-2012-039	1	0	0	Vial	USA	Minnesota	Goodhue	Redwing, Main Channel at Park	Mississippi River			44.5679	-92.536	1	10
Illinois Natural History Survey, Champaign, Illinois, USA	INHS	Insect Collection 564957			S	Nemouridae	Prostoia	completa	(Walker 1852)	R. E. DeWalt	2012	R. E. DeWalt, M. Pessino	2012-03-19	2012-03-19	RED-2012-040	5	5	2	Vial	USA	Minnesota	Goodhue	Welch at CR-7 bridge	Cannon River			44.5672	-92.7381	1	10
Illinois Natural History Survey, Champaign, Illinois, USA	INHS	Insect Collection 564967			S	Nemouridae	Prostoia	completa	(Walker 1852)	R. E. DeWalt	2012	R. E. DeWalt, M. Pessino	2012-03-19	2012-03-19	RED-2012-041	0	1	0	Vial	USA	Minnesota	Goodhue	4.5 km S Welch at CR-7	Belle Creek			44.5335	-92.7368	1	10
Illinois Natural History Survey, Champaign, Illinois, USA	INHS	Insect Collection 565208			S	Nemouridae	Prostoia	completa	(Walker 1852)	R. E. DeWalt	2012	R. E. DeWalt, M. Pessino	2012-03-21	2012-03-21	RED-2012-052	0	0	2	Vial	USA	Minnesota	Carlton	4 km WNW Holyoke at CR-8	Anderson Creek			46.4756	-92.4553	1	10
Illinois Natural History Survey, Champaign, Illinois, USA	INHS	Insect Collection 565353			S	Nemouridae	Prostoia	completa	(Walker 1852)	R. E. DeWalt	2012	R. E. DeWalt, M. Pessino	2012-03-22	2012-03-22	RED-2012-062	0	0	1	Vial	USA	Minnesota	St. Louis	14.5 km N Chisholm at MN-73	East Branch Sturgeon River	Superior National Forest		47.633	-92.8643	1	10
Illinois Natural History Survey, Champaign, Illinois, USA	INHS	Insect Collection 565400			S	Nemouridae	Prostoia	completa	(Walker 1852)	R. E. DeWalt	2012	R. E. DeWalt, M. Pessino	2012-03-23	2012-03-23	RED-2012-065	0	0	5	Vial	USA	Minnesota	St. Louis	4.0 km S Idington at US-53	Johnson Creek			47.684	-92.6533	1	10
Illinois Natural History Survey, Champaign, Illinois, USA	INHS	Insect Collection 565561			S	Nemouridae	Prostoia	completa	(Walker 1852)	R. E. DeWalt	2012	R. E. DeWalt, M. Pessino	2012-03-18	2012-03-18	RED-2012-023	1	0	0	Vial	USA	Minnesota	Olmstead	Cummingsville at CR-30	North Branch Root River			43.8499	-92.2234	1	10
Illinois Natural History Survey, Champaign, Illinois, USA	INHS	Insect Collection 565562			S	Nemouridae	Prostoia	completa	(Walker 1852)	R. E. DeWalt	2012	R. E. DeWalt, M. Pessino	2012-03-18	2012-03-18	RED-2012-023	0	1	0	Vial	USA	Minnesota	Olmstead	Cummingsville at CR-30	North Branch Root River			43.8499	-92.2234	1	10
Illinois Natural History Survey, Champaign, Illinois, USA	INHS	Insect Collection 565563			S	Nemouridae	Prostoia	completa	(Walker 1852)	R. E. DeWalt	2012	R. E. DeWalt, M. Pessino	2012-03-18	2012-03-18	RED-2012-023	0	1	0	Vial	USA	Minnesota	Olmstead	Cummingsville at CR-30	North Branch Root River			43.8499	-92.2234	1	10
Illinois Natural History Survey, Champaign, Illinois, USA	INHS	Insect Collection 565564			S	Nemouridae	Prostoia	completa	(Walker 1852)	R. E. DeWalt	2012	R. E. DeWalt, M. Pessino	2012-03-18	2012-03-18	RED-2012-023	0	1	0	Vial	USA	Minnesota	Olmstead	Cummingsville at CR-30	North Branch Root River			43.8499	-92.2234	1	10
Illinois Natural History Survey, Champaign, Illinois, USA	INHS	Insect Collection 565566			S	Nemouridae	Prostoia	completa	(Walker 1852)	R. E. DeWalt	2012	R. E. DeWalt, M. Pessino	2012-03-18	2012-03-18	RED-2012-024	0	0	0	Vial	USA	Minnesota	Olmstead	Chatfield at CR-30	Mill Creek			43.8508	-92.1948	1	10
Illinois Natural History Survey, Champaign, Illinois, USA	INHS	Insect Collection 565567			S	Nemouridae	Prostoia	completa	(Walker 1852)	R. E. DeWalt	2012	R. E. DeWalt, M. Pessino	2012-03-18	2012-03-18	RED-2012-025	1	0	0	Vial	USA	Minnesota	Fillmore	5 km SE Chatfield, US-52	Root River			43.8157	-92.1388	1	10
Illinois Natural History Survey, Champaign, Illinois, USA	INHS	Insect Collection 565568			S	Nemouridae	Prostoia	completa	(Walker 1852)	R. E. DeWalt	2012	R. E. DeWalt, M. Pessino	2012-03-19	2012-03-19	RED-2012-035	1	2	0	Vial	USA	Minnesota	Wabasha	2 km SW Weaver	Whitewater River	Hardwood State Forest		44.2024	-91.9461	2	1000
Illinois Natural History Survey, Champaign, Illinois, USA	INHS	Insect Collection 565571			S	Nemouridae	Prostoia	completa	(Walker 1852)	R. E. DeWalt	2012	R. E. DeWalt, M. Pessino	2012-03-19	2012-03-19	RED-2012-036	5	4	0	Vial	USA	Minnesota	Wabash	6 km WNW Kellogg at Kruger Landing	Zumbro River			44.337	-92.0774	1	10
Illinois Natural History Survey, Champaign, Illinois, USA	INHS	Insect Collection 565574			S	Nemouridae	Prostoia	completa	(Walker 1852)	R. E. DeWalt	2012	R. E. DeWalt, M. Pessino	2012-03-19	2012-03-19	RED-2012-035	4	6	0	Vial	USA	Minnesota	Wabasha	2 km SW Weaver	Whitewater River	Hardwood State Forest		44.2024	-91.9461	2	1000
Illinois Natural History Survey, Champaign, Illinois, USA	INHS	Insect Collection 565641			S	Nemouridae	Prostoia	completa	(Walker 1852)	R. E. DeWalt	2012	R. E. DeWalt, M. Pessino	2012-03-22	2012-03-22	RED-2012-062	0	0	1	Vial	USA	Minnesota	St. Louis	14.5 km N Chisholm at MN-73	East Branch Sturgeon River	Superior National Forest		47.633	-92.8643	1	10
Illinois Natural History Survey, Champaign, Illinois, USA	INHS	Insect Collection 565651			S	Nemouridae	Prostoia	completa	(Walker 1852)	R. E. DeWalt	2012	R. E. DeWalt, M. Pessino	2012-03-23	2012-03-23	RED-2012-065	1	0	0	Vial	USA	Minnesota	St. Louis	4.0 km S Idington at US-53	Johnson Creek			47.684	-92.6533	1	10
Illinois Natural History Survey, Champaign, Illinois, USA	INHS	Insect Collection 565652			S	Nemouridae	Prostoia	completa	(Walker 1852)	R. E. DeWalt	2012	R. E. DeWalt, M. Pessino	2012-03-23	2012-03-23	RED-2012-065	1	0	0	Vial	USA	Minnesota	St. Louis	4.0 km S Idington at US-53	Johnson Creek			47.684	-92.6533	1	10
Illinois Natural History Survey, Champaign, Illinois, USA	INHS	Insect Collection 565653			S	Nemouridae	Prostoia	completa	(Walker 1852)	R. E. DeWalt	2012	R. E. DeWalt, M. Pessino	2012-03-23	2012-03-23	RED-2012-065	0	1	0	Vial	USA	Minnesota	St. Louis	4.0 km S Idington at US-53	Johnson Creek			47.684	-92.6533	1	10
Illinois Natural History Survey, Champaign, Illinois, USA	INHS	Insect Collection 565654			S	Nemouridae	Prostoia	completa	(Walker 1852)	R. E. DeWalt	2012	R. E. DeWalt, M. Pessino	2012-03-23	2012-03-23	RED-2012-065	3	8	0	Vial	USA	Minnesota	St. Louis	4.0 km S Idington at US-53	Johnson Creek			47.684	-92.6533	1	10
Illinois Natural History Survey, Champaign, Illinois, USA	INHS	Insect Collection 565709			S	Nemouridae	Prostoia	completa	(Walker 1852)	R. E. DeWalt	2012	R. E. DeWalt	2012-05-05	2012-05-05	RED-2012-080	0	1	0	Vial	USA	Minnesota	Lake	4.5 km N Two Harbors at CR-2	Stewart River			47.0711	-91.6677	1	10
Illinois Natural History Survey, Champaign, Illinois, USA	INHS	Insect Collection 565783			S	Nemouridae	Prostoia	completa	(Walker 1852)	R. E. DeWalt	2012	R. E. DeWalt	2012-05-05	2012-05-05	RED-2012-084	0	5	0	Vial	USA	Minnesota	Lake	14.8 km W Beaver Bay at CR-3	West Branch Split Rock River			47.2421	-91.4807	1	10
Illinois Natural History Survey, Champaign, Illinois, USA	INHS	Insect Collection 565797			S	Nemouridae	Prostoia	completa	(Walker 1852)	R. E. DeWalt	2012	R. E. DeWalt	2012-05-05	2012-05-05	RED-2012-085	3	3	0	Vial	USA	Minnesota	Lake	6 km W Beaver Bay at CR-3	Beaver River			47.2539	-91.3792	1	10
Illinois Natural History Survey, Champaign, Illinois, USA	INHS	Insect Collection 565817			S	Nemouridae	Prostoia	completa	(Walker 1852)	R. E. DeWalt	2012	R. E. DeWalt	2012-05-05	2012-05-05	RED-2012-086	3	4	0	Vial	USA	Minnesota	Lake	9 km NE Little Marais at MN-61	Caribou River			47.464	-91.0303	1	10
Illinois Natural History Survey, Champaign, Illinois, USA	INHS	Insect Collection 565838			S	Nemouridae	Prostoia	completa	(Walker 1852)	R. E. DeWalt	2012	R. E. DeWalt	2012-05-05	2012-05-05	RED-2012-087	1	1	0	Vial	USA	Minnesota	Cook	13 km W Lutsen at FR-166 and CR-2	Temperance River			47.6395	-90.8481	1	10
Illinois Natural History Survey, Champaign, Illinois, USA	INHS	Insect Collection 565878			S	Nemouridae	Prostoia	completa	(Walker 1852)	R. E. DeWalt	2012	R. E. DeWalt	2012-05-05	2012-05-05	RED-2012-085	0	1	0	Vial	USA	Minnesota	Lake	6 km W Beaver Bay at CR-3	Beaver River			47.2539	-91.3792	1	10
Illinois Natural History Survey, Champaign, Illinois, USA	INHS	Insect Collection 565879			S	Nemouridae	Prostoia	completa	(Walker 1852)	R. E. DeWalt	2012	R. E. DeWalt	2012-05-05	2012-05-05	RED-2012-085	1	1	0	Vial	USA	Minnesota	Lake	6 km W Beaver Bay at CR-3	Beaver River			47.2539	-91.3792	1	10
Illinois Natural History Survey, Champaign, Illinois, USA	INHS	Plecoptera 7717			S	Nemouridae	Prostoia	completa	(Walker 1852)	T. H. Frison	1942	T. H. Frison	1941-02-17	1941-02-17		1	0	0	Vial	USA	Mississippi	Marshall	Potts Camp	Oaklimeter Creek			34.646	-89.306	2	1000
Illinois Natural History Survey, Champaign, Illinois, USA	INHS	Insect Collection 630922			S	Nemouridae	Prostoia	completa	(Walker 1852)	R. E. DeWalt	2013	R. E. DeWalt, M. Pessino	2011-05-26	2011-05-26	RED-2011-115	0	1	0	Vial	USA	New York	Rensselaer	Garfield at CR-28	Kinderhook Creek			42.5404	-73.3938	1	10
Illinois Natural History Survey, Champaign, Illinois, USA	INHS	Plecoptera 7682			S	Nemouridae	Prostoia	completa	(Walker 1852)	W. E. Ricker	1964	R. D. Cuyler	1962-02-17	1962-02-17		4	4	0	Vial	USA	North Carolina	Orange	Hillsborough	Eno River			36.0753	-79.1	3	10000
Illinois Natural History Survey, Champaign, Illinois, USA	INHS	Plecoptera 7691			S	Nemouridae	Prostoia	completa	(Walker 1852)	R. W. Baumann	1970	H. H. Ross, L. J. Stannard	1964-03-26	1964-03-26		0	1	0	Vial	USA	North Carolina	McDowell	Marion				35.6839	-82.0094	3	10000
Illinois Natural History Survey, Champaign, Illinois, USA	INHS	Plecoptera 7694			S	Nemouridae	Prostoia	completa	(Walker 1852)	R. W. Baumann	1970	H. H. Ross, L. J. Stannard	1964-03-26	1964-03-26		0	1	0	Vial	USA	North Carolina	McDowell	Marion	Buck Creek			35.6839	-82.0094	3	10000
Illinois Natural History Survey, Champaign, Illinois, USA	INHS	Plecoptera 7730			S	Nemouridae	Prostoia	completa	(Walker 1852)	T. H. Frison	1942	T. H. Frison, C.O. Mohr, A.W. Hawkins	1940-03-23	1940-03-23		0	2	0	Vial	USA	North Carolina	Watauga	Blowing Rock				36.135	-81.6778	3	10000
Illinois Natural History Survey, Champaign, Illinois, USA	INHS	Plecoptera 7736			S	Nemouridae	Prostoia	completa	(Walker 1852)	T. H. Frison	1942	T. H. Frison, C.O. Mohr, A.W. Hawkins	1940-03-23	1940-03-23		1	1	0	Vial	USA	North Carolina	Watauga	Blowing Rock				36.135	-81.6778	3	10000
Illinois Natural History Survey, Champaign, Illinois, USA	INHS	Plecoptera 7737			S	Nemouridae	Prostoia	completa	(Walker 1852)	T. H. Frison	1942	T. H. Frison, C.O. Mohr, A.W. Hawkins	1940-03-23	1940-03-23		0	0	3	Vial	USA	North Carolina	Watauga	Blowing Rock				36.135	-81.6778	3	10000
Illinois Natural History Survey, Champaign, Illinois, USA	INHS	Insect Collection 164133			S	Nemouridae	Prostoia	completa	(Walker 1852)	R. E. DeWalt	2006	R. E. DeWalt, S. K. Ferguson, R. F. Kirchner	2006-04-15	2006-04-15	RED-2006-127	2	0	0	Vial	USA	Ohio	Scioto	4 km NW Friendship	Pond Lick Creek	Shawnee State Forest		38.7064	-83.1378	1	10
Illinois Natural History Survey, Champaign, Illinois, USA	INHS	Insect Collection 582889			S	Nemouridae	Prostoia	completa	(Walker 1852)	R. E. DeWalt	2012	B. J. Armitage	1997-04-06	1996-04-06		0	1	0	Vial	USA	Ohio	Jefferson	Fernwood at Cross Creek Rd.	Cross Creek			40.3343	-80.7162	2	1000
Illinois Natural History Survey, Champaign, Illinois, USA	INHS	Insect Collection 584156			S	Nemouridae	Prostoia	completa	(Walker 1852)	R. E. DeWalt	2012	D. Ross	1998-02-26	1998-02-26		1	0	0	Vial	USA	Ohio	Licking	Newton TWP. at Welsh Hills Rd.	Dry Creek			40.1174	-82.4617	1	10
Illinois Natural History Survey, Champaign, Illinois, USA	INHS	Insect Collection 454355			S	Nemouridae	Prostoia	completa	(Walker 1852)	R. E. DeWalt	2008	R. E. DeWalt, D. W. Webb	2008-03-11	2008-03-11	RED-2008-032	2	4	0	Vial	Canada	Ontario		3 mi E Hornig’s Mills	Pine River			44.1692	-80.1551	1	10
Illinois Natural History Survey, Champaign, Illinois, USA	INHS	Insect Collection 456464			S	Nemouridae	Prostoia	completa	(Walker 1852)	R. E. DeWalt	2008	R. E. DeWalt, D. W. Webb	2008-03-11	2008-03-11	RED-2008-031	0	0	5	Vial	Canada	Ontario		Scone	North Saugeen River			44.3054	-81.077	1	10
Illinois Natural History Survey, Champaign, Illinois, USA	INHS	Insect Collection 457584			S	Nemouridae	Prostoia	completa	(Walker 1852)	R. E. DeWalt	2008	R. E. DeWalt, D. W. Webb	2008-03-01	2008-03-01	RED-2008-032	0	0	4	Vial	Canada	Ontario	Dufferin	4.3 km ENE Horning’s Mills at River Rd.	Pine River			44.1692	-80.1551	1	10
Illinois Natural History Survey, Champaign, Illinois, USA	INHS	Insect Collection 487737			S	Nemouridae	Prostoia	completa	(Walker 1852)	R. E. DeWalt	2010	R. E. DeWalt, D. W. Webb	2008-03-13	2008-03-13	RED-2008-037	0	0	4	Vial	Canada	Ontario		0.4 km NW Kelso at Hwy 8	Bronte Creek	Kelso Conservation Area		43.5012	-79.952	1	10
Illinois Natural History Survey, Champaign, Illinois, USA	INHS	Insect Collection 487742			S	Nemouridae	Prostoia	completa	(Walker 1852)	R. E. DeWalt	2010	R. E. DeWalt, D. W. Webb	2008-03-11	2008-03-11	RED-2008-032	1	0	0	Vial	Canada	Ontario	Dufferin	4.3 km ENE Horning’s Mills at River Rd.	Pine River			44.1692	-80.1551	1	10
Illinois Natural History Survey, Champaign, Illinois, USA	INHS	Insect Collection 487749			S	Nemouridae	Prostoia	completa	(Walker 1852)	R. E. DeWalt	2010	R. E. DeWalt, D. W. Webb	2008-03-13	2008-03-13	RED-2008-040	1	2	6	Vial	Canada	Ontario		Belfountain	Credit River	Credit Valley Conservation Area		43.7957	-80.0131	1	10
Illinois Natural History Survey, Champaign, Illinois, USA	INHS	Insect Collection 487750			S	Nemouridae	Prostoia	completa	(Walker 1852)	R. E. DeWalt	2010	R. E. DeWalt, D. W. Webb	2008-03-13	2008-03-13	RED-2008-040	3	0	0	Vial	Canada	Ontario		Belfountain	Credit River	Credit Valley Conservation Area		43.7957	-80.0131	1	10
Illinois Natural History Survey, Champaign, Illinois, USA	INHS	Insect Collection 516476			S	Nemouridae	Prostoia	completa	(Walker 1852)	R. E. DeWalt	2008	R. E. DeWalt, D. W. Webb	2008-03-13	2008-03-13	RED-2008-040	0	0	2	Vial	Canada	Ontario		Belfountain	Credit River	Credit Valley Conservation Area		43.7957	-80.0131	1	10
Illinois Natural History Survey, Champaign, Illinois, USA	INHS	Insect Collection 516626			S	Nemouridae	Prostoia	completa	(Walker 1852)	R. E. DeWalt	2010	R. E. DeWalt, M. Pessino	2010-03-22	2010-03-22	RED-2010-109	0	1	0	Vial	Canada	Ontario	Durham	1 km W Kendal at CR-9	Ganaraska River			44.029	-78.5431	1	10
Illinois Natural History Survey, Champaign, Illinois, USA	INHS	Insect Collection 551019			S	Nemouridae	Prostoia	completa	(Walker 1852)	R. E. DeWalt	2010	R. E. DeWalt, M. Pessino	2010-03-22	2010-03-22	RED-2010-109	1	1	1	Vial	Canada	Ontario	Durham	1 km W Kendal at CR-9	Ganaraska River			44.029	-78.5431	1	10
Illinois Natural History Survey, Champaign, Illinois, USA	INHS	Insect Collection 551021			S	Nemouridae	Prostoia	completa	(Walker 1852)	R. E. DeWalt	2010	R. E. DeWalt, M. Pessino	2010-03-22	2010-03-22	RED-2010-108	0	2	0	Vial	Canada	Ontario	Durham	Leskard at Concession Rd. 8	Wilmot Creek			44.0228	-78.6514	1	10
Illinois Natural History Survey, Champaign, Illinois, USA	INHS	Insect Collection 563996			S	Nemouridae	Prostoia	completa	(Walker 1852)	R. E. DeWalt	2011	R. E. DeWalt	2009-03-24	2009-03-24	RED-2009-157	0	0	1	Vial	Canada	Ontario		1 km SE Bremner at OPH-17	White River			48.6669	-85.4658	1	10
Illinois Natural History Survey, Champaign, Illinois, USA	INHS	Insect Collection 565915			S	Nemouridae	Prostoia	completa	(Walker 1852)	R. E. DeWalt	2012	R. E. DeWalt	2009-03-25	2009-03-25	RED-2009-164	0	0	7	Vial	Canada	Ontario		W Nipigon at OPH-17	Wolf River			48.8213	-88.5331	1	10
Illinois Natural History Survey, Champaign, Illinois, USA	INHS	Plecoptera 7716			S	Nemouridae	Prostoia	completa	(Walker 1852)	T. H. Frison	1942	W. M. Sprules	1941-05-21	1941-05-21		1	1	0	Vial	Canada	Ontario		Ontario Fisheries Research Laboratory	Costello Lake	Algonquin Provincial Park		45.5994	-78.33	2	1000
Illinois Natural History Survey, Champaign, Illinois, USA	INHS	Insect Collection 515083			S	Nemouridae	Prostoia	completa	(Walker 1852)	R. E. DeWalt	2010	R. E. DeWalt, M. Pessino	2010-02-06	2010-02-06	RED-2010-028	0	0	1	Vial	USA	Pennsylvania	McKean	Tally Ho at US-219	Kinzua Creek			41.7667	-78.7188	1	10
Illinois Natural History Survey, Champaign, Illinois, USA	INHS	Insect Collection 654563			S	Nemouridae	Prostoia	completa	(Walker 1852)	R. E. DeWalt	2013	R. E. DeWalt	2013-03-12	2013-03-12	RED-2013-017	1	1	0	Vial	USA	Pennsylvania	Bedford	Hewitt at Town Creek Rd.	Black Valley Branch			39.7587	-78.5171	1	10
Illinois Natural History Survey, Champaign, Illinois, USA	INHS	Plecoptera 7714			S	Nemouridae	Prostoia	completa	(Walker 1852)	T. H. Frison	1944	no data	no date	no date		1	0	0	Vial	USA	South Carolina	Pickens	Clemson				34.6833	-82.8375	3	10000
Illinois Natural History Survey, Champaign, Illinois, USA	INHS	Insect Collection 515251			S	Nemouridae	Prostoia	completa	(Walker 1852)	R. E. DeWalt	2010	M. Pessino	2010-02-21	2010-02-21	MP-2010-013	1	0	0	Vial	USA	Tennessee	Waine	7.4 km ESE Flat Woods at Mayberry Rd.	Buffalo River			35.4411	-87.7594	1	10
Illinois Natural History Survey, Champaign, Illinois, USA	INHS	Plecoptera 7683			S	Nemouridae	Prostoia	completa	(Walker 1852)	W. E. Ricker	1964	H. H. Ross, J. A. Ross	1962-02-11	1962-02-11		1	0	0	Vial	USA	Tennessee	Hickman	1 mile east of Centerville	Swan Creek			35.7562	-87.4159	2	1000
Illinois Natural History Survey, Champaign, Illinois, USA	INHS	Plecoptera 7684			S	Nemouridae	Prostoia	completa	(Walker 1852)	W. E. Ricker	1964	H. H. Ross, J. A. Ross	1962-02-11	1962-02-11		1	0	0	Vial	USA	Tennessee	Dickson	5 miles E Burns	Beaver Dam Creek			36.0619	-87.2203	2	1000
Illinois Natural History Survey, Champaign, Illinois, USA	INHS	Plecoptera 7697			S	Nemouridae	Prostoia	completa	(Walker 1852)			G. L. Rotramel, J. D. Unzicker	1966-03-01	1966-03-01		26	20	0	Vial	USA	Tennessee	Sumner	6.5 mi S Westmoreland	[East Fork Bledsoe River]			36.4506	-86.2671	2	1000
Illinois Natural History Survey, Champaign, Illinois, USA	INHS	Plecoptera 7698			S	Nemouridae	Prostoia	completa	(Walker 1852)			G. L. Rotramel, J. D. Unzicker	1966-03-01	1966-03-01		5	5	0	Vial	USA	Tennessee	Sumner	8 miles south of Westmoreland	[Rocky Creek]			36.3897	-86.2511	2	1000
Illinois Natural History Survey, Champaign, Illinois, USA	INHS	Plecoptera 7699			S	Nemouridae	Prostoia	completa	(Walker 1852)	W. E. Ricker		G. L. Rotramel, J. D. Unzicker	1966-03-01	1966-03-01		0	1	0	Vial	USA	Tennessee	Macon	10 mi N Jct 25-141				36.5153	-86.2099	3	10000
Illinois Natural History Survey, Champaign, Illinois, USA	INHS	Plecoptera 7701			S	Nemouridae	Prostoia	completa	(Walker 1852)			G. L. Rotramel, J. D. Unzicker	1966-03-01	1966-03-01		11	10	0	Vial	USA	Tennessee	Sumner	6.5 mi S Westmoreland	[East Fork Bledsoe River]			36.4506	-86.2671	2	1000
Illinois Natural History Survey, Champaign, Illinois, USA	INHS	Plecoptera 7702			S	Nemouridae	Prostoia	completa	(Walker 1852)			G. L. Rotramel, J. D. Unzicker	1966-03-01	1966-03-01		2	4	0	Vial	USA	Tennessee	Sumner	7 mi S Westmoreland				36.4352	-86.2408	3	10000
Illinois Natural History Survey, Champaign, Illinois, USA	INHS	Plecoptera 7704			S	Nemouridae	Prostoia	completa	(Walker 1852)			G. L. Rotramel, J. D. Unzicker	1966-03-01	1966-03-01		0	1	0	Vial	USA	Tennessee	Macon	4.5 mi S Lafayette	[Goose Creek]			36.4546	-86.0492	2	1000
Illinois Natural History Survey, Champaign, Illinois, USA	INHS	Insect Collection 514591			S	Nemouridae	Prostoia	completa	(Walker 1852)	R. E. DeWalt	2010	C. Favret	2010-03-07	2010-03-07	CF-2010-003	2	0	0	Vial	USA	Virginia	Loudoun	Loudoun Heights at US-340	Potomac River			39.3214	-77.71	1	10
Illinois Natural History Survey, Champaign, Illinois, USA	INHS	Insect Collection 584265			S	Nemouridae	Prostoia	completa	(Walker 1852)	R. E. DeWalt	2012	B. J. Armitage	1988-03-16	1988-03-16		0	1	0	Vial	USA	Virginia	Smyth	NFHRM 83.5 below Pond #5	North Fork Holson River			36.8803	-81.7862	3	10000
Illinois Natural History Survey, Champaign, Illinois, USA	INHS	Plecoptera 7677			S	Nemouridae	Prostoia	completa	(Walker 1852)			T. H. Frison, C.O. Mohr, A.W. Hawkins	1940-03-17	1940-03-17		0	1	0	Vial	USA	Virginia	Rappahannock	Sperryville				38.6569	-78.2264	3	10000
Illinois Natural History Survey, Champaign, Illinois, USA	INHS	Plecoptera 7685			S	Nemouridae	Prostoia	completa	(Walker 1852)	W. E. Ricker	1960	H. H. Ross, J. A. Ross	1959-03-09	1959-03-09		1	2	0	Vial	USA	Virginia	Campbell	E Lynchburg	Beaver Creek			37.3851	-79.0546	2	1000
Illinois Natural History Survey, Champaign, Illinois, USA	INHS	Plecoptera 7686			S	Nemouridae	Prostoia	completa	(Walker 1852)	W. E. Ricker	1960	H. H. Ross, J. A. Ross	1959-03-09	1959-03-09		13	9	0	Vial	USA	Virginia	Montgomery	Lafayette	north edge of Roanoke River			37.2361	-80.2117	3	10000
Illinois Natural History Survey, Champaign, Illinois, USA	INHS	Plecoptera 7687			S	Nemouridae	Prostoia	completa	(Walker 1852)	W. E. Ricker	1960	H. H. Ross, J. A. Ross	1959-03-09	1959-03-09		2	1	0	Vial	USA	Virginia	Prince Edward	Farmville	Buffalo River			37.3019	-78.3922	3	10000
Illinois Natural History Survey, Champaign, Illinois, USA	INHS	Plecoptera 7688			S	Nemouridae	Prostoia	completa	(Walker 1852)	W. E. Ricker	1960	H. H. Ross, J. A. Ross	1959-03-10	1959-03-10		1	0	0	Vial	USA	Virginia	Giles	Poplar Hill	Little Walker Creek			37.2175	-80.7392	3	10000
Illinois Natural History Survey, Champaign, Illinois, USA	INHS	Plecoptera 7729			S	Nemouridae	Prostoia	completa	(Walker 1852)	T. H. Frison	1942	T. H. Frison, C.O. Mohr, A.W. Hawkins	1940-03-21	1940-03-21		0	10	0	Vial	USA	Virginia	Fauquier	Remington	Rappahannock River			38.5301	-77.8133	2	1000
Illinois Natural History Survey, Champaign, Illinois, USA	INHS	Plecoptera 7731			S	Nemouridae	Prostoia	completa	(Walker 1852)	T. H. Frison	1942	T. H. Frison, C.O. Mohr, A.W. Hawkins	1940-03-22	1940-03-22		1	1	0	Vial	USA	Virginia	Wythe	Speedwell				36.8136	-81.1719	3	10000
Illinois Natural History Survey, Champaign, Illinois, USA	INHS	Plecoptera 7732			S	Nemouridae	Prostoia	completa	(Walker 1852)	T. H. Frison	1942	T. H. Frison, C.O. Mohr, A.W. Hawkins	1940-03-21	1940-03-21		1	0	0	Vial	USA	Virginia	Madison	Madison	Robinson River			38.3999	-78.227	2	1000
Illinois Natural History Survey, Champaign, Illinois, USA	INHS	Plecoptera 7733			S	Nemouridae	Prostoia	completa	(Walker 1852)	T. H. Frison	1942	T. H. Frison, C.O. Mohr, A.W. Hawkins	1940-03-21	1940-03-21		0	0	1	Vial	USA	Virginia	Fauquier	Remington	Rappahannock River			38.5301	-77.8133	2	1000
Illinois Natural History Survey, Champaign, Illinois, USA	INHS	Plecoptera 7734			S	Nemouridae	Prostoia	completa	(Walker 1852)	T. H. Frison	1942	T. H. Frison, C.O. Mohr, A.W. Hawkins	1940-03-21	1940-03-21		7	0	0	Vial	USA	Virginia	Fauquier	Remington	Rappahannock River			38.5301	-77.8133	2	1000
Illinois Natural History Survey, Champaign, Illinois, USA	INHS	Plecoptera 7735			S	Nemouridae	Prostoia	completa	(Walker 1852)	T. H. Frison	1942	T. H. Frison, C.O. Mohr, A.W. Hawkins	1940-03-21	1940-03-21		1	0	0	Vial	USA	Virginia	Fauquier	Remington	Rappahannock River			38.5301	-77.8133	2	1000
Illinois Natural History Survey, Champaign, Illinois, USA	INHS	Insect Collection 552315			S	Nemouridae	Prostoia	completa	(Walker 1852)	R. E. DeWalt	2011	R. E. DeWalt, M. Pessino	2011-03-22	2011-03-22	RED-2011-075	5	8	5	Vial	USA	Wisconsin	Bayfield	6.5 km W Washburn at Church Cover Rd.	Sioux Creek			46.6759	-90.9892	1	10
Illinois Natural History Survey, Champaign, Illinois, USA	INHS	Insect Collection 552816			S	Nemouridae	Prostoia	completa	(Walker 1852)	R. E. DeWalt	2011	R. E. DeWalt, M. Pessino	2011-03-21	2011-03-21	RED-2011-074	0	0	2	Vial	USA	Wisconsin	Bayfield	1km SE Mason at US-63	White River			46.4295	-91.0512	1	10
Illinois Natural History Survey, Champaign, Illinois, USA	INHS	Insect Collection 552837			S	Nemouridae	Prostoia	completa	(Walker 1852)	R. E. DeWalt	2011	R. E. DeWalt, M. Pessino	2011-03-22	2011-03-22	RED-2011-078	7	12	3	Vial	USA	Wisconsin	Bayfield	7 km SW Sand Bay at WI-13	Sand River			46.8994	-90.9561	1	10
Illinois Natural History Survey, Champaign, Illinois, USA	INHS	Insect Collection 552848			S	Nemouridae	Prostoia	completa	(Walker 1852)	R. E. DeWalt	2011	R. E. DeWalt, M. Pessino	2011-03-22	2011-03-22	RED-2011-079	1	3	3	Vial	USA	Wisconsin	Bayfield	5 km NE Cornucopia at WI-13	Saxine Creek	Apostle Islands National Lakeshore		46.8787	-91.0501	1	10
Illinois Natural History Survey, Champaign, Illinois, USA	INHS	Insect Collection 552861			S	Nemouridae	Prostoia	completa	(Walker 1852)	R. E. DeWalt	2011	R. E. DeWalt, M. Pessino	2011-03-22	2011-03-22	RED-2011-080	3	1	0	Vial	USA	Wisconsin	Bayfield	1 km SE Cornucopia at Falls	Siskiwit River			46.8542	-91.0917	1	10
Illinois Natural History Survey, Champaign, Illinois, USA	INHS	Insect Collection 552888			S	Nemouridae	Prostoia	completa	(Walker 1852)	R. E. DeWalt	2011	R. E. DeWalt, M. Pessino	2011-03-21	2011-03-21	RED-2011-072	0	1	0	Vial	USA	Wisconsin	Barron	8.5 km SE Rice Lake At CR-M	Rock Creek			45.4452	-91.6564	1	10
Illinois Natural History Survey, Champaign, Illinois, USA	INHS	Insect Collection 552889			S	Nemouridae	Prostoia	completa	(Walker 1852)	R. E. DeWalt	2011	R. E. DeWalt, M. Pessino	2011-03-21	2011-03-21	RED-2011-072	0	1	0	Vial	USA	Wisconsin	Barron	8.5 km SE Rice Lake At CR-M	Rock Creek			45.4452	-91.6564	1	10
Illinois Natural History Survey, Champaign, Illinois, USA	INHS	Insect Collection 552890			S	Nemouridae	Prostoia	completa	(Walker 1852)	R. E. DeWalt	2011	R. E. DeWalt, M. Pessino	2011-03-21	2011-03-21	RED-2011-072	0	1	5	Vial	USA	Wisconsin	Barron	8.5 km SE Rice Lake At CR-M	Rock Creek			45.4452	-91.6564	1	10
Illinois Natural History Survey, Champaign, Illinois, USA	INHS	Insect Collection 552894			S	Nemouridae	Prostoia	completa	(Walker 1852)	R. E. DeWalt	2011	R. E. DeWalt, M. Pessino	2011-03-21	2011-03-21	RED-2011-073	0	2	0	Vial	USA	Wisconsin	Sawyer	NE Hayward, public canoe put in	Namekagon River	St. Croix National Scenic Riverway		46.072	-91.417	1	10
Illinois Natural History Survey, Champaign, Illinois, USA	INHS	Insect Collection 553106			S	Nemouridae	Prostoia	completa	(Walker 1852)	R. E. DeWalt	2011	R. E. DeWalt, M. Pessino	2011-03-19	2011-03-19	RED-2011-056	7	11	0	Vial	USA	Wisconsin	Richland	Neptune at Louis Lane	Willow Creek			43.373	-90.2693	1	10
Illinois Natural History Survey, Champaign, Illinois, USA	INHS	Insect Collection 553188			S	Nemouridae	Prostoia	completa	(Walker 1852)	R. E. DeWalt	2011	R. E. DeWalt, M. Pessino	2011-03-20	2011-03-20	RED-2011-066	0	0	1	Vial	USA	Wisconsin	Jackson	1.5 km E Fall Hall Glen at WI-27	Robinson Creek			44.1982	-90.8321	1	10
Illinois Natural History Survey, Champaign, Illinois, USA	INHS	Insect Collection 553199			S	Nemouridae	Prostoia	completa	(Walker 1852)	R. E. DeWalt	2011	R. E. DeWalt, M. Pessino	2011-03-20	2011-03-20	RED-2011-066	1	3	1	Vial	USA	Wisconsin	Jackson	Merrillan at US-12/WI-27	Halls (Stockwell) Creek			44.4474	-90.84	1	10
Illinois Natural History Survey, Champaign, Illinois, USA	INHS	Insect Collection 563953			S	Nemouridae	Prostoia	completa	(Walker 1852)	R. E. DeWalt	2011	R. E. DeWalt, M. Pessino, E. W. Hernandez, M. M. Brown	2010-05-27	2010-05-27	RED-2010-217	0	1	0	Vial	USA	Wisconsin	Bayfield	6.5 km W Washburn at Church Corner Rd.	Sioux River			46.6761	-90.9899	1	10
Illinois Natural History Survey, Champaign, Illinois, USA	INHS	Insect Collection 630868			S	Nemouridae	Prostoia	completa	(Walker 1852)	R. E. DeWalt	2013	R. E. DeWalt	2009-03-13	2009-03-13	RED-2009-119	0	0	18	Vial	USA	Wisconsin	Marquette	0.7 km W Budsin at CR-E	Mecan River			43.9197	-89.3183	1	10
Illinois Natural History Survey, Champaign, Illinois, USA	INHS	Insect Collection 630881			S	Nemouridae	Prostoia	completa	(Walker 1852)	R. E. DeWalt	2013	R. E. DeWalt	2009-03-13	2009-03-13	RED-2009-120	0	0	3	Vial	USA	Wisconsin	Waushara	2 km S Wautoma at WI-22	West Branch White River			44.0491	-89.2945	1	10
Illinois Natural History Survey, Champaign, Illinois, USA	INHS	Plecoptera 16913			S	Nemouridae	Prostoia	completa	(Walker 1852)	R. W. Baumann	1996	T. H. Frison, B. D. Burks	1939-04-28	1939-04-28		0	6	0	Vial	USA	Wisconsin	Jackson	Millston	Robinson Creek			44.1959	-90.6527	2	1000
Illinois Natural History Survey, Champaign, Illinois, USA	INHS	Plecoptera 16934			S	Nemouridae	Prostoia	completa	(Walker 1852)	R. E. DeWalt	2006	T. H. Frison, C. O. Mohr	1937-04-08	1937-04-08		0	0	3	Vial	USA	Wisconsin	Shawano	Wittenberg	[Tiger Creek]			44.8268	-89.1704	3	10000
Illinois Natural History Survey, Champaign, Illinois, USA	INHS	Plecoptera 1964			S	Nemouridae	Prostoia	completa	(Walker 1852)	M. A. Harris	1993	M. A. Harris	1993-04-22	1993-04-23		0	1	0	Vial	USA	Wisconsin	La Crosse	La Crosse	Mississippi River			43.8168	-91.2567	1	10
Illinois Natural History Survey, Champaign, Illinois, USA	INHS	Plecoptera 7696			S	Nemouridae	Prostoia	completa	(Walker 1852)			H. H. Ross, L. J. Stannard	1962-03-23	1962-03-23		1	0	0	Vial	USA	Wisconsin	Crawford	Soldier's Grove	Baker's Creek			43.3906	-90.7661	2	1000
Illinois Natural History Survey, Champaign, Illinois, USA	INHS	Plecoptera 7722			S	Nemouridae	Prostoia	completa	(Walker 1852)	T. H. Frison	1942	T. H. Frison, B. D. Burks	1939-04-20	1939-04-20		1	1	0	Vial	USA	Wisconsin	Douglas	Gordon	St. Croix River	St. Croix National Scenic Riverway		46.2497	-91.802	2	1000
Illinois Natural History Survey, Champaign, Illinois, USA	INHS	Plecoptera 7723			S	Nemouridae	Prostoia	completa	(Walker 1852)	T. H. Frison	1942	T. H. Frison, B. D. Burks	1939-04-20	1939-04-20		0	1	0	Vial	USA	Wisconsin	Douglas	Gordon	St. Croix River	St. Croix National Scenic Riverway		46.2497	-91.802	2	1000
Michigan State University Arthropod Research Collection, East Lansing, Michigan, USA	MSUARC	MidwestPlecoptera-19325			S	Nemouridae	Prostoia	completa	(Walker 1852)	R. E. DeWalt	2013	R. L. Fischer	1955-05-21	1955-05-21		0	1	0	Vial	USA	Michigan	Crawford	Fredrick	[AuSable River]			44.7783	-84.7627	2	1000
Royal Ontario Museum, Toronto, Ontario, Canada	ROME	MidwestPlecoptera-8492			S	Nemouridae	Prostoia	completa	(Walker 1852)	R. E. DeWalt	2009	L. J. Milne	1936-05-02	1936-05-02		0	1	0	Pin	USA	Massachusetts		Boston Reg.				42.3584	-71.0598	4	100000
Royal Ontario Museum, Toronto, Ontario, Canada	ROME	MidwestPlecoptera-10304			S	Nemouridae	Prostoia	completa	(Walker 1852)	R. E. DeWalt	2009	P. W. Schefter, E. R. Fuller	1981-05-22	1981-05-22		2	2	0	Vial	Canada	Ontario		Thunder Bay District, near North McIntyre	McIntyre River			48.4699	-89.3145	1	10
Royal Ontario Museum, Toronto, Ontario, Canada	ROME	MidwestPlecoptera-10305			S	Nemouridae	Prostoia	completa	(Walker 1852)	R. E. DeWalt	2009	R. Vineyard, P. W. Schefter	1985-04-22	1985-04-22		0	1	0	Vial	Canada	Ontario		Hillsburgh	Credit River			43.7863	-80.1433	1	10
Royal Ontario Museum, Toronto, Ontario, Canada	ROME	MidwestPlecoptera-10391			S	Nemouridae	Prostoia	completa	(Walker 1852)	R. E. DeWalt	2009	P. W. Schefter, E. R. Fuller	1981-05-21	1981-05-21		6	6	0	Vial	Canada	Ontario		Thunder Bay District, Pearl at Hwy. 11/17	Pearl River			48.6615	-88.6594	1	10
Royal Ontario Museum, Toronto, Ontario, Canada	ROME	MidwestPlecoptera-10392			S	Nemouridae	Prostoia	completa	(Walker 1852)	R. E. DeWalt	2009	G. B. Wiggins	1952-04-04	1952-04-04		2	0	0	Vial	Canada	Ontario		Belfountain	Credit River	Forks of the Credit Provincial Park		43.8029	-79.9948	2	1000
Royal Ontario Museum, Toronto, Ontario, Canada	ROME	MidwestPlecoptera-8489			S	Nemouridae	Prostoia	completa	(Walker 1852)	R. E. DeWalt	2009	F. P. Ide	1934-05-28	1934-05-28		1	0	0	Pin	Canada	Ontario		Belfountain	Credit River	Forks of the Credit Provincial Park		43.8029	-79.9948	2	1000
Royal Ontario Museum, Toronto, Ontario, Canada	ROME	MidwestPlecoptera-8490			S	Nemouridae	Prostoia	completa	(Walker 1852)	R. E. DeWalt	2009	F. P. Ide	1948-04-18	1948-04-18		1	0	0	Pin	Canada	Ontario		Ballycroy				43.9685	-79.8744	2	1000
Royal Ontario Museum, Toronto, Ontario, Canada	ROME	MidwestPlecoptera-8491			S	Nemouridae	Prostoia	completa	(Walker 1852)	R. E. DeWalt	2009	F. P. Ide	1948-04-18	1948-04-18		0	1	0	Pin	Canada	Ontario		Ballycroy				43.9685	-79.8744	2	1000
Royal Ontario Museum, Toronto, Ontario, Canada	ROME	MidwestPlecoptera-9636			S	Nemouridae	Prostoia	completa	(Walker 1852)	S. A. Grubbs	2009	P. W. Schefter, E. R. Fuller	1981-05-21	1981-05-21		0	1	1	Vial	Canada	Ontario		Dorion at jct. Wolf R. Rd. nr. Hwy. 17	Wolf River			48.822	-88.538	1	10
Royal Ontario Museum, Toronto, Ontario, Canada	ROME				S	Nemouridae	Prostoia	completa	(Walker 1852)	R. W. Baumann		F.P. Ide	1934-05-28	1934-05-28		1	0	0	Vial	Canada	Ontario		Belfountain, Forks of the Credit Provincial Park	Credit River			43.8029	-79.9948
Royal Ontario Museum, Toronto, Ontario, Canada	ROME				S	Nemouridae	Prostoia	completa	(Walker 1852)	R. W. Baumann		G.B. Wiggins	1952-04-04	1952-04-04		2	0	0	Vial	Canada	Ontario		Belfountain, Forks of the Credit Provincial Park	Credit River			43.8029	-79.9948
Royal Ontario Museum, Toronto, Ontario, Canada	ROME				S	Nemouridae	Prostoia	completa	(Walker 1852)	R. W. Baumann		P.W. Schefter, E.R. Fuller	1981-05-22	1981-05-22		2	2	0	Vial	Canada	Ontario		Thunder Bay District, near North McIntyre	McIntyre River			48.4699	-89.3145
Royal Ontario Museum, Toronto, Ontario, Canada	ROME				S	Nemouridae	Prostoia	completa	(Walker 1852)	R. W. Baumann		P.W. Schefter, E.R. Fuller	1981-05-21	1981-05-21		6	6	0	Vial	Canada	Ontario		Thunder Bay District, Pearl at Hwy 11/17	Pearl River			48.6616	-88.6594
University of Michigan Museum of Zoology Insect Collection, Ann Arbor, Michigan, USA	UMMZ	MidwestPlecoptera-16740			S	Nemouridae	Prostoia	completa	(Walker 1852)	R. E. DeWalt	2011	M. O’Brien	1997-06-18	1997-06-18		0	1	0	Vial	USA	Michigan	Marquette	Huron Mountain Club, above bridge	Pine River			46.8878	-87.8648	2	1000
University of Michigan Museum of Zoology Insect Collection, Ann Arbor, Michigan, USA	UMMZ	MidwestPlecoptera-16759			S	Nemouridae	Prostoia	completa	(Walker 1852)	W. E. Ricker		R. R. Dreisbach	1950-05-21	1950-05-21		0	1	0	Pin	USA	Michigan	Osceola					43.9257	-85.355	4	100000
University of Michigan Museum of Zoology Insect Collection, Ann Arbor, Michigan, USA	UMMZ	MidwestPlecoptera-16760			S	Nemouridae	Prostoia	completa	(Walker 1852)	W. E. Ricker		R. R. Dreisbach	1950-05-21	1950-05-21		0	1	0	Pin	USA	Michigan	Osceola					43.9257	-85.355	4	100000
University of Michigan Museum of Zoology Insect Collection, Ann Arbor, Michigan, USA	UMMZ	MidwestPlecoptera-16761			S	Nemouridae	Prostoia	completa	(Walker 1852)	W. E. Ricker		R. R. Dreisbach	1954-05-22	1954-05-22		0	1	0	Pin	USA	Michigan	Crawford					44.6524	-84.6898	4	100000
University of Minnesota Insect Collection, St. Paul, Minnesota, USA	UMSP	MidwestPlecoptera-16160			S	Nemouridae	Prostoia	completa	(Walker 1852)	R. E. DeWalt	2011	no data	1992-04-18	1992-04-18		0	0	3	Vial	USA	Minnesota	Cook	Lutsen	Spruce Creek			47.6879	-90.5697	2	1000
University of Minnesota Insect Collection, St. Paul, Minnesota, USA	UMSP	MidwestPlecoptera-16240			S	Nemouridae	Prostoia	completa	(Walker 1852)	R. E. DeWalt	2011	no data	1992-03-28	1992-03-28		1	0	0	Vial	USA	Minnesota	Hubbard	1.5 mi N Hubbard at Hwy 87	Fishhook River			46.8633	-95.0252	2	1000
University of Minnesota Insect Collection, St. Paul, Minnesota, USA	UMSP	MidwestPlecoptera-16249			S	Nemouridae	Prostoia	completa	(Walker 1852)	R. E. DeWalt	2011	no data	1992-03-28	1992-03-28		3	3	0	Vial	USA	Minnesota	Hubbard	5.3 km S Park Rapids at Hwy 71	Straight River			46.8748	-95.0658	2	1000
University of Minnesota Insect Collection, St. Paul, Minnesota, USA	UMSP	MidwestPlecoptera-17827			S	Nemouridae	Prostoia	completa	(Walker 1852)	R. E. DeWalt	2012	no data	1948-04-22	1948-04-22		2	3	0	Vial	USA	Minnesota	St. Louis	7 mi N Cloquet	[Dutch Creek]			46.8124	-92.45	2	1000
University of Minnesota Insect Collection, St. Paul, Minnesota, USA	UMSP	MidwestPlecoptera-19045			S	Nemouridae	Prostoia	completa	(Walker 1852)	P. H. Harden	1948	P. H. Harden	1940-03-16	1940-03-16		1	0	0	Vial	USA	Minnesota	Scott	3.1 km SSE Savage	Credit River		84	44.7094	-93.3509	2	1000
University of Minnesota Insect Collection, St. Paul, Minnesota, USA	UMSP	MidwestPlecoptera-19046			S	Nemouridae	Prostoia	completa	(Walker 1852)	P. H. Harden		P. H. Harden	1948-04-22	1948-04-22		0	0	0	Vial	USA	Minnesota	St. Louis	7 mi N Cloquet	[Dutch Creek]			46.8124	-92.45	2	1000
University of Minnesota Insect Collection, St. Paul, Minnesota, USA	UMSP	MidwestPlecoptera-19047			S	Nemouridae	Prostoia	completa	(Walker 1852)	P. H. Harden	1949	P. H. Harden	1942-04-18	1942-04-18		0	1	0	Vial	USA	Minnesota	St. Louis	7 mi N Cloquet	[Dutch Creek]			46.8124	-92.45	2	1000
University of Minnesota Insect Collection, St. Paul, Minnesota, USA	UMSP	MidwestPlecoptera-19048			S	Nemouridae	Prostoia	completa	(Walker 1852)	P. H. Harden	1949	P. H. Harden	1948-04-08	1948-04-08		0	1	0	Vial	USA	Minnesota	St. Louis	7 mi N Cloquet	[Dutch Creek]			46.8124	-92.45	2	1000
University of Minnesota Insect Collection, St. Paul, Minnesota, USA	UMSP	MidwestPlecoptera-19049			S	Nemouridae	Prostoia	completa	(Walker 1852)	P. H. Harden	1949	P. H. Harden	1948-04-08	1948-04-08		0	0	4	Vial	USA	Minnesota	St. Louis	7 mi N Cloquet	[Dutch Creek]			46.8124	-92.45	2	1000
University of Minnesota Insect Collection, St. Paul, Minnesota, USA	UMSP	MidwestPlecoptera-19050			S	Nemouridae	Prostoia	completa	(Walker 1852)	P. H. Harden	1949	P. H. Harden	1948-04-18	1948-04-18		0	1	0	Vial	USA	Minnesota	St. Louis	7 mi N Cloquet	[Dutch Creek]			46.8124	-92.45	2	1000
University of Minnesota Insect Collection, St. Paul, Minnesota, USA	UMSP	MidwestPlecoptera-19051			S	Nemouridae	Prostoia	completa	(Walker 1852)	P. H. Harden	1949	P. H. Harden	1948-04-18	1948-04-18		0	1	0	Vial	USA	Minnesota	St. Louis	7 mi N Cloquet	[Dutch Creek]			46.8124	-92.45	2	1000
University of Minnesota Insect Collection, St. Paul, Minnesota, USA	UMSP	MidwestPlecoptera-19052			S	Nemouridae	Prostoia	completa	(Walker 1852)	P. H. Harden	1949	P. H. Harden	1948-04-18	1948-04-18		0	1	0	Vial	USA	Minnesota	St. Louis	7 mi N Cloquet	[Dutch Creek]			46.8124	-92.45	2	1000
University of Minnesota Insect Collection, St. Paul, Minnesota, USA	UMSP	MidwestPlecoptera-19053			S	Nemouridae	Prostoia	completa	(Walker 1852)	P. H. Harden	1949	P. H. Harden	1948-04-18	1948-04-18		0	1	0	Vial	USA	Minnesota	St. Louis	7 mi N Cloquet	[Dutch Creek]			46.8124	-92.45	2	1000
University of Minnesota Insect Collection, St. Paul, Minnesota, USA	UMSP	MidwestPlecoptera-19054			S	Nemouridae	Prostoia	completa	(Walker 1852)	P. H. Harden	1949	P. H. Harden	1948-04-22	1948-04-22		0	1	0	Vial	USA	Minnesota	St. Louis	7 mi N Cloquet	[Dutch Creek]			46.8124	-92.45	2	1000
University of Minnesota Insect Collection, St. Paul, Minnesota, USA	UMSP	MidwestPlecoptera-19055			S	Nemouridae	Prostoia	completa	(Walker 1852)	P. H. Harden	1949	P. H. Harden	1948-04-22	1948-04-22		0	2	0	Vial	USA	Minnesota	St. Louis	7 mi N Cloquet	[Dutch Creek]			46.8124	-92.45	2	1000
University of Minnesota Insect Collection, St. Paul, Minnesota, USA	UMSP	MidwestPlecoptera-19056			S	Nemouridae	Prostoia	completa	(Walker 1852)	P. H. Harden	1949	P. H. Harden	1948-04-22	1948-04-22		0	2	0	Vial	USA	Minnesota	St. Louis	7 mi N Cloquet	[Dutch Creek]			46.8124	-92.45	2	1000
University of Minnesota Insect Collection, St. Paul, Minnesota, USA	UMSP	MidwestPlecoptera-19057			S	Nemouridae	Prostoia	completa	(Walker 1852)	P. H. Harden	1948	P. H. Harden	1948-04-22	1948-04-22		0	4	0	Vial	USA	Minnesota	St. Louis	7 mi N Cloquet	[Dutch Creek]			46.8124	-92.45	2	1000
University of Minnesota Insect Collection, St. Paul, Minnesota, USA	UMSP	MidwestPlecoptera-19058			S	Nemouridae	Prostoia	completa	(Walker 1852)	P. H. Harden	1949	P. H. Harden	1948-04-22	1948-04-22		0	6	0	Vial	USA	Minnesota	St. Louis	7 mi N Cloquet	[Dutch Creek]			46.8124	-92.45	2	1000
University of Minnesota Insect Collection, St. Paul, Minnesota, USA	UMSP	MidwestPlecoptera-19059			S	Nemouridae	Prostoia	completa	(Walker 1852)	P. H. Harden	1949	P. H. Harden	1948-04-22	1948-04-22		0	2	1	Vial	USA	Minnesota	St. Louis	7 mi N Cloquet	[Dutch Creek]			46.8124	-92.45	2	1000
University of Minnesota Insect Collection, St. Paul, Minnesota, USA	UMSP	MidwestPlecoptera-19060			S	Nemouridae	Prostoia	completa	(Walker 1852)	P. H. Harden	1949	J. W. Moore	1942-05-16	1942-05-16		0	1	0	Vial	USA	Minnesota	Pine		Crooked Creek			46.0114	-92.53	3	10000
University of Minnesota Insect Collection, St. Paul, Minnesota, USA	UMSP	MidwestPlecoptera-19061			S	Nemouridae	Prostoia	completa	(Walker 1852)	P. H. Harden	1948	P. H. Harden	1948-05-26	1948-05-26		1	1	0	Vial	USA	Minnesota	Pine		Bangs Brook			46.0119	-92.5291	2	1000
University of Minnesota Insect Collection, St. Paul, Minnesota, USA	UMSP	MidwestPlecoptera-19062			S	Nemouridae	Prostoia	completa	(Walker 1852)	P. H. Harden	1949	P. H. Harden	1948-05-20	1948-05-20		1	0	0	Vial	USA	Minnesota	Carlton		East Branch Nemadji River [South Fork?]			46.4939	-92.4101	3	10000
University of Minnesota Insect Collection, St. Paul, Minnesota, USA	UMSP	MidwestPlecoptera-19063			S	Nemouridae	Prostoia	completa	(Walker 1852)	P. H. Harden	1949	P. H. Harden	1942-05-22	1942-05-22		0	1	0	Vial	USA	Minnesota	Hubbard	5.3 km S Park Rapids at Hwy 71	Straight River			46.8748	-95.0658	2	1000
University of Minnesota Insect Collection, St. Paul, Minnesota, USA	UMSP	MidwestPlecoptera-19064			S	Nemouridae	Prostoia	completa	(Walker 1852)	E. F. Cook	1967	J. E. Collier	1966-06-23	1966-06-23		0	1	0	Vial	USA	Minnesota	Clearwater	old bridge on Hwy 31 N of Itasca State Park	Sucker Brook			47.2496	-95.2468	3	10000
University of Minnesota Insect Collection, St. Paul, Minnesota, USA	UMSP	MidwestPlecoptera-19065			S	Nemouridae	Prostoia	completa	(Walker 1852)	S. Smith	1973	S. Smith	1972-04-15	1972-04-15		0	0	1	Vial	USA	Minnesota	Cook	Hovland [at MN Forest Service]	[Flute Reed River]			47.8438	-89.9625	2	1000
University of Minnesota Insect Collection, St. Paul, Minnesota, USA	UMSP	MidwestPlecoptera-16241			S	Nemouridae	Prostoia	completa	(Walker 1852)	R. E. DeWalt	2011	no data	1989-04-12	1989-04-12		0	1	0	Vial	USA	Wisconsin	Douglas	Brule	Bois Brule River			46.5507	-91.5877	2	1000
University of Notre Dame Insect Collection, South Bend, Indiana, USA	UNDIC	MidwestPlecoptera-9253			S	Nemouridae	Prostoia	completa	(Walker 1852)	R. E. DeWalt	2009	no data	2004-03-10	2004-03-10		0	0	1	Vial	USA	Michigan	Houghton	nr. Kenton	Slate Creek			46.4225	-88.9136	2	1000
University Wisconsin Insect Research Collection, Madison, Wisconsin, USA	UWIRC	MidwestPlecoptera-12497			S	Nemouridae	Prostoia	completa	(Walker 1852)	R. E. DeWalt	2010	no data	1971-04-30	1971-04-30		0	0	1	Vial	USA	Wisconsin	Price		Little Somo River			45.5554	-90.0448	3	10000
University Wisconsin Insect Research Collection, Madison, Wisconsin, USA	UWIRC	MidwestPlecoptera-12527			S	Nemouridae	Prostoia	completa	(Walker 1852)	R. E. DeWalt	2010	no data	1971-05-08	1971-05-08		0	0	1	Vial	USA	Wisconsin	Bayfield		Sand River			46.8992	-90.9563	3	10000
University Wisconsin Insect Research Collection, Madison, Wisconsin, USA	UWIRC	MidwestPlecoptera-14426			S	Nemouridae	Prostoia	completa	(Walker 1852)	R. E. DeWalt	2010	R. C. T.	1963-04-17	1963-04-17		0	0	6	Vial	USA	Wisconsin	Sauk		Dell Creek			43.5604	-89.8388	3	10000
University Wisconsin Insect Research Collection, Madison, Wisconsin, USA	UWIRC	MidwestPlecoptera-14609			S	Nemouridae	Prostoia	completa	(Walker 1852)	R. E. DeWalt	2010	R. C. T.	1963-04-17	1963-04-17		0	0	1	Vial	USA	Wisconsin	Sauk		Dell Creek			43.5604	-89.8388	3	10000
University Wisconsin Insect Research Collection, Madison, Wisconsin, USA	UWIRC	MidwestPlecoptera-14763			S	Nemouridae	Prostoia	completa	(Walker 1852)	R. E. DeWalt	2011	no data	1970-06-05	1970-06-05		0	1	0	Vial	USA	Wisconsin	Oneida		Brant Creek			45.5552	-89.9609	3	10000
University Wisconsin Insect Research Collection, Madison, Wisconsin, USA	UWIRC	MidwestPlecoptera-14807			S	Nemouridae	Prostoia	completa	(Walker 1852)	R. E. DeWalt	2011	no data	1970-04-11	1970-04-11		0	1	0	Vial	USA	Wisconsin	Bayfield		Birch Run			46.7894	-90.862	2	1000
University Wisconsin Insect Research Collection, Madison, Wisconsin, USA	UWIRC	MidwestPlecoptera-8129			S	Nemouridae	Prostoia	completa	(Walker 1852)	R. E. DeWalt	2009	E. W. King	1952-04-29	1952-04-29		0	1	0	Vial	USA	Wisconsin	Wood	Griffith State Nursery	Wisconsin River			44.3792	-89.8435	2	1000
Western Kentucky University, Bowling Green, Kentucky, USA	WKUC				S	Nemouridae	Prostoia	completa	(Walker 1852)	S. A. Grubbs		S.A. Grubbs	1997-06-08	1997-06-08		1	0	0	Vial	Canada	Quebec		Parc du Mont-Tremblant	Riviere du Diable			46.4532	-74.4675
Western Kentucky University, Bowling Green, Kentucky, USA	WKUC				S	Nemouridae	Prostoia	completa	(Walker 1852)	S. A. Grubbs		S.A. Grubbs	2000-03-12	2000-03-12		1	0	0	Vial	USA	Indiana	Crawford	Rte. 37, 3 km N Sulphur, Hoosier National Forest	Little Blue River			38.2521	-86.4792
Western Kentucky University, Bowling Green, Kentucky, USA	WKUC				S	Nemouridae	Prostoia	completa	(Walker 1852)	S. A. Grubbs		S.A. Grubbs	2009-04-05	2009-04-05		1	0	0	Vial	USA	Indiana	Franklin	nr. U.S. 52, 1 km W Metamora	West Fork Whitewater River			39.4507	-85.1495
Western Kentucky University, Bowling Green, Kentucky, USA	WKUC				S	Nemouridae	Prostoia	completa	(Walker 1852)	S. A. Grubbs		S.A. Grubbs	2001-03-18	2001-03-18		1	10	0	Vial	USA	Kentucky	Allen	10 km SE Scottsville	Long Creek			36.7113	-86.0823
Western Kentucky University, Bowling Green, Kentucky, USA	WKUC				S	Nemouridae	Prostoia	completa	(Walker 1852)	S. A. Grubbs		S.A. Grubbs	2013-03-31	2013-03-31		2	0	0	Vial	USA	Kentucky	Allen	Perrytown Rd., 18 km E Franklin	Middle Fork Drakes Creek			36.707	-86.3752
Western Kentucky University, Bowling Green, Kentucky, USA	WKUC				S	Nemouridae	Prostoia	completa	(Walker 1852)	S. A. Grubbs		S.A. Grubbs	2013-03-08	2013-03-08		2	2	0	Vial	USA	Kentucky	Allen	Rte. 585, 8 km W Scottsville	Trammel Fork			36.7397	-86.2899
Western Kentucky University, Bowling Green, Kentucky, USA	WKUC				S	Nemouridae	Prostoia	completa	(Walker 1852)	S. A. Grubbs		S.A. Grubbs	1995-03-11	1995-03-11		1	1	0	Vial	USA	Maryland	Allegany		Flintstone Creek			39.7079	-78.5664
Western Kentucky University, Bowling Green, Kentucky, USA	WKUC				S	Nemouridae	Prostoia	completa	(Walker 1852)	S. A. Grubbs		S.A. Grubbs	1995-03-12	1995-03-12		1	0	0	Vial	USA	Maryland	Allegany		tributary to Fifteenmile Creek			39.6773	-78.4696
Western Kentucky University, Bowling Green, Kentucky, USA	WKUC				S	Nemouridae	Prostoia	completa	(Walker 1852)	S. A. Grubbs		S.A. Grubbs	1996-03-16	1996-03-16		1	0	0	Vial	USA	Maryland	Washington		Licking Creek			39.676	-78.043
Western Kentucky University, Bowling Green, Kentucky, USA	WKUC				S	Nemouridae	Prostoia	completa	(Walker 1852)	S. A. Grubbs		S.A. Grubbs	1995-05-25	1995-05-25		2	0	0	Vial	USA	Michigan	Alger	Rte. H58, Hurricane River Campground, Pictured Rocks National Lakeshore	Hurricane River			46.6634	-86.1659
Western Kentucky University, Bowling Green, Kentucky, USA	WKUC				S	Nemouridae	Prostoia	completa	(Walker 1852)	S. A. Grubbs		S.A. Grubbs	1995-05-25	1995-05-25		1	0	0	Vial	USA	Michigan	Alger	Rte. H58	Miners Creek			46.4196	-86.5227
Western Kentucky University, Bowling Green, Kentucky, USA	WKUC				S	Nemouridae	Prostoia	completa	(Walker 1852)	S. A. Grubbs		S.A. Grubbs	2001-06-03	2001-06-03		0	2	0	Vial	USA	Michigan	Alger	Rte. H01, 5 km N Chatham, Hiawatha National Forest	Rock River			46.3897	-86.9151
Western Kentucky University, Bowling Green, Kentucky, USA	WKUC				S	Nemouridae	Prostoia	completa	(Walker 1852)	S. A. Grubbs		S.A. Grubbs	2001-06-04	2001-06-04		0	1	0	Vial	USA	Michigan	Baraga	U.S. 41/M-28, 3 km ESE Three Lakes	tributary to Spurr River			46.5391	-88.1309
Western Kentucky University, Bowling Green, Kentucky, USA	WKUC				S	Nemouridae	Prostoia	completa	(Walker 1852)	S. A. Grubbs		S.A. Grubbs	2001-06-03	2001-06-03		0	1	0	Vial	USA	Michigan	Marquette	Rte. 460, 10 km NE Little Lake	East Branch Chocolay River			46.3626	-87.2633
Western Kentucky University, Bowling Green, Kentucky, USA	WKUC				S	Nemouridae	Prostoia	completa	(Walker 1852)	S. A. Grubbs		S.A. Grubbs	2001-06-03	2001-06-03		0	2	0	Vial	USA	Michigan	Marquette	Rte. 550, 10 km NW Marquette	Harlow Creek			46.6327	-87.4753
Western Kentucky University, Bowling Green, Kentucky, USA	WKUC				S	Nemouridae	Prostoia	completa	(Walker 1852)	S. A. Grubbs		S.A. Grubbs	2001-06-05	2001-06-05		1	0	0	Vial	USA	Michigan	Ontonagon	M-26, 14 km NE Rockland	East Branch Firesteel River			46.7978	-89.0179
Western Kentucky University, Bowling Green, Kentucky, USA	WKUC				S	Nemouridae	Prostoia	completa	(Walker 1852)	S. A. Grubbs		S.A. Grubbs	2001-06-05	2001-06-05		1	2	0	Vial	USA	Michigan	Ontonagon	M-28, Agate Falls, 9 km SE Bruce Crossing	Middle Branch Ontonagon River			46.4795	-89.0906
Western Kentucky University, Bowling Green, Kentucky, USA	WKUC, INHS				S	Nemouridae	Prostoia	completa	(Walker 1852)	S. A. Grubbs		S.A. Grubbs, R.E. DeWalt	2006-03-23	2006-03-23		6	8	11	Vial	USA	Indiana	Crawford	Rte. 37, 3 km N Sulphur, Hoosier National Forest	Little Blue River			38.2521	-86.4792
Western Kentucky University, Bowling Green, Kentucky, USA	WKUC, INHS				S	Nemouridae	Prostoia	completa	(Walker 1852)	S. A. Grubbs		S.A. Grubbs, R.E. DeWalt	2006-03-23	2006-03-23		2	0	0	Vial	USA	Indiana	Crawford	2 km SE Birdseye, Hoosier National Forest	Mitchell Creek			38.3006	-86.6599
Western Kentucky University, Bowling Green, Kentucky, USA	WKUC, INHS				S	Nemouridae	Prostoia	completa	(Walker 1852)	S. A. Grubbs		S.A. Grubbs, R.E. DeWalt	2006-03-24	2006-03-24		7	5	0	Vial	USA	Indiana	Orange	2 km NW Valeene	Patoka River			38.4552	-86.3922
Monte L. Bean Museum, Brigham Young University, Provo, Utah, USA	BYUC				S	Nemouridae	Prostoia	hallasi	Kondratieff & Kirchner 1984	R. W. Baumann		W.G. Downs	1988-05-01	1988-05-01		3	25	0	Vial	USA	Connecticut	New Haven	Killingworth	Hammonasset River			41.3573	-72.6126
Monte L. Bean Museum, Brigham Young University, Provo, Utah, USA	BYUC				S	Nemouridae	Prostoia	hallasi	Kondratieff & Kirchner 1984	R. W. Baumann		B.A. Caldwell	1993-03-30	1993-03-30		2	2	2	Vial	USA	Georgia	Crisp	Hwy 257	Gum Creek			32.0066	-83.7374
Monte L. Bean Museum, Brigham Young University, Provo, Utah, USA	BYUC				S	Nemouridae	Prostoia	hallasi	Kondratieff & Kirchner 1984	R. W. Baumann		R.W. Baumann, R.F. Kirchner	1991-03-10	1991-03-10		2	0	0	Vial	USA	Virginia	Southhampton	Hwy 666	Tarrara Creek			36.5952	-77.2274
Monte L. Bean Museum, Brigham Young University, Provo, Utah, USA	BYUC				S	Nemouridae	Prostoia	hallasi	Kondratieff & Kirchner 1984	R. W. Baumann		R.W. Baumann, R.F. Kirchner	1991-03-10	1991-03-10		48	54	0	Vial	USA	Virginia	Suffolk City	Dismal Swamp	Washington Ditch			36.6442	-76.5471
United States National Museum, Smithsonian Institution, Washington, D.C., USA	USNM	USNM-101149	Holotype	Prostoia hallasi Kondratieff & Kirchner 1984	S	Nemouridae	Prostoia	hallasi	Kondratieff & Kirchner 1984			B. C. Kondratieff	1983-03-02	1983-03-02		1	0	0	Vial	USA	Virginia	Suffolk City	Dismal Swamp	Washington Ditch			36.6442	-76.5471
United States National Museum, Smithsonian Institution, Washington, D.C., USA	BYUC, USNM				S	Nemouridae	Prostoia	hallasi	Kondratieff & Kirchner 1984	R. W. Baumann		D.R. Smith	1992-04-17	1992-04-29		4	110	0	Vial	USA	Virginia	Essex Co.	1 mi SE Dunnsville				37.8504	-76.8083
United States National Museum, Smithsonian Institution, Washington, D.C., USA	BYUC, USNM				S	Nemouridae	Prostoia	hallasi	Kondratieff & Kirchner 1984	R. W. Baumann		D.R. Smith	1994-03-26	1994-04-08		4	9	0	Vial	USA	Virginia	Essex Co.	1 mi SE Dunnsville				37.8504	-76.8083
Monte L. Bean Museum, Brigham Young University, Provo, Utah, USA	BYUC		Paratypes	Prostoia hallasi Kondratieff & Kirchner 1984	S	Nemouridae	Prostoia	hallasi	Kondratieff & Kirchner 1984			B.C. Kondratieff	1983-03-02	1983-03-02		2	1	0	Vial	USA	Virginia		Suffolk City, off Washington Ditch Road, Dismal Swamp	Washington Ditch			36.6442	-76.5471
Colorado State University, Fort Collins, Colorado, USA	CSUC				S	Nemouridae	Prostoia	hallasi	Kondratieff & Kirchner 1984	B. C. Kondratieff		B.C. Kondratieff, R.F. Kirchner	1995-04-02	1995-04-02		2	1	0	Vial	USA	North Carolina	Gates	Wileyton Rd.	Duke Swamp			36.535	-76.6733
Illinois Natural History Survey, Champaign, Illinois, USA	INHS	Insect Collection 565538			S	Nemouridae	Prostoia	hallasi	Kondratieff & Kirchner 1984	R. E. DeWalt	2012	R. E. DeWalt	2012-03-02	2012-03-02	RED-2012-017	1	0	0	Vial	USA	Illinois	Pope	7.1 km NW Hamletsburg	Tributary Alcorn Creek			37.1776	-88.4953	2	1000
Illinois Natural History Survey, Champaign, Illinois, USA	INHS	Insect Collection 565539			S	Nemouridae	Prostoia	hallasi	Kondratieff & Kirchner 1984	R. E. DeWalt	2012	R. E. DeWalt	2012-03-02	2012-03-02	RED-2012-017	1	0	0	Vial	USA	Illinois	Pope	7.1 km NW Hamletsburg	Tributary Alcorn Creek			37.1776	-88.4953	2	1000
Illinois Natural History Survey, Champaign, Illinois, USA	INHS	Insect Collection 565540			S	Nemouridae	Prostoia	hallasi	Kondratieff & Kirchner 1984	R. E. DeWalt	2012	R. E. DeWalt	2012-03-02	2012-03-02	RED-2012-017	0	1	0	Vial	USA	Illinois	Pope	7.1 km NW Hamletsburg	Tributary Alcorn Creek			37.1776	-88.4953	2	1000
Illinois Natural History Survey, Champaign, Illinois, USA	INHS	Insect Collection 565541			S	Nemouridae	Prostoia	hallasi	Kondratieff & Kirchner 1984	R. E. DeWalt	2012	R. E. DeWalt	2012-03-02	2012-03-02	RED-2012-017	0	1	0	Vial	USA	Illinois	Pope	7.1 km NW Hamletsburg	Tributary Alcorn Creek			37.1776	-88.4953	2	1000
Illinois Natural History Survey, Champaign, Illinois, USA	INHS	Insect Collection 654320			S	Nemouridae	Prostoia	hallasi	Kondratieff & Kirchner 1984	R. E. DeWalt	2013	R. E. DeWalt, M. R. Jeffords	2011-03-09	2011-03-09	RED-2011-035	1	0	0	Vial	USA	Illinois	Pope	7.1 km NW Hamletsburg	Tributary Alcorn Creek			37.1776	-88.4953	2	1000
Illinois Natural History Survey, Champaign, Illinois, USA	INHS	Insect Collection 654321			S	Nemouridae	Prostoia	hallasi	Kondratieff & Kirchner 1984	R. E. DeWalt	2013	R. E. DeWalt, M. R. Jeffords	2011-03-09	2011-03-09	RED-2011-035	0	1	0	Vial	USA	Illinois	Pope	7.1 km NW Hamletsburg	Tributary Alcorn Creek			37.1776	-88.4953	2	1000
Illinois Natural History Survey, Champaign, Illinois, USA	INHS	Insect Collection 654322			S	Nemouridae	Prostoia	hallasi	Kondratieff & Kirchner 1984	R. E. DeWalt	2013	R. E. DeWalt, M. R. Jeffords	2011-03-09	2011-03-09	RED-2011-035	0	1	0	Vial	USA	Illinois	Pope	7.1 km NW Hamletsburg	Tributary Alcorn Creek			37.1776	-88.4953	2	1000
Illinois Natural History Survey, Champaign, Illinois, USA	INHS	Insect Collection 654323			S	Nemouridae	Prostoia	hallasi	Kondratieff & Kirchner 1984	R. E. DeWalt	2013	R. E. DeWalt, M. R. Jeffords	2011-03-09	2011-03-09	RED-2011-035	0	1	0	Vial	USA	Illinois	Pope	7.1 km NW Hamletsburg	Tributary Alcorn Creek			37.1776	-88.4953	2	1000
Illinois Natural History Survey, Champaign, Illinois, USA	INHS	Insect Collection 654324			S	Nemouridae	Prostoia	hallasi	Kondratieff & Kirchner 1984	R. E. DeWalt	2013	R. E. DeWalt, M. R. Jeffords	2011-03-09	2011-03-09	RED-2011-035	0	1	0	Vial	USA	Illinois	Pope	7.1 km NW Hamletsburg	Tributary Alcorn Creek			37.1776	-88.4953	2	1000
Illinois Natural History Survey, Champaign, Illinois, USA	INHS	Insect Collection 654325			S	Nemouridae	Prostoia	hallasi	Kondratieff & Kirchner 1984	R. E. DeWalt	2013	R. E. DeWalt, M. R. Jeffords	2011-03-09	2011-03-09	RED-2011-035	0	0	0	Vial	USA	Illinois	Pope	7.1 km NW Hamletsburg	Tributary Alcorn Creek			37.1776	-88.4953	2	1000
United States National Museum, Smithsonian Institution, Washington, D.C., USA	USNM				S	Nemouridae	Prostoia	hallasi	Kondratieff & Kirchner 1984	B. C. Kondratieff		L.J. Milne	1936-05-02	1936-05-02		0	3	0	Vial	USA	Massachusetts		“Boston Reg.”				no data	no data
United States National Museum, Smithsonian Institution, Washington, D.C., USA	USNM				S	Nemouridae	Prostoia	hallasi	Kondratieff & Kirchner 1984	B. C. Kondratieff		J.F. Hanson	1941-02-11	1941-02-11		1	0	0	Vial	USA	Virginia		Falls Church City, Falls Church				no data	no data
Western Kentucky University, Bowling Green, Kentucky, USA	WKUC				S	Nemouridae	Prostoia	hallasi	Kondratieff & Kirchner 1984	B. C. Kondratieff		S.A. Grubbs, J.M. Yates	2013-03-17	2013-03-17		2	2	4	Vial	USA	Illinois	Pope	15 km NE Brookport	tributary to Alcorn Creek			37.1777	-88.4891
Western Kentucky University, Bowling Green, Kentucky, USA	WKUC				S	Nemouridae	Prostoia	hallasi	Kondratieff & Kirchner 1984	B. C. Kondratieff		S.A. Grubbs, J.M. Yates	2013-04-03	2013-04-03		0	2	0	Vial	USA	Illinois	Pope	15 km NE Brookport	tributary to Alcorn Creek			37.1777	-88.4891
Bill P. Stark Personal Collection	BPSC				S	Nemouridae	Prostoia	ozarkensis n.sp.	Baumann & Grubbs 2014	R. W. Baumann		B.P. Stark	1972-02-20	1972-02-20		1	4	0	Vial	USA	Oklahoma	Adair		Ballard Creek			36.0924	-94.5881
Bill P. Stark Personal Collection	BPSC				S	Nemouridae	Prostoia	ozarkensis n.sp.	Baumann & Grubbs 2014	R. W. Baumann		B.P. Stark	1972-02-20	1972-02-20		2	2	0	Vial	USA	Oklahoma	Adair	Hwy 59, Baron	unnamed stream			35.9195	-94.6199
Monte L. Bean Museum, Brigham Young University, Provo, Utah, USA	BYUC				S	Nemouridae	Prostoia	ozarkensis n.sp.	Baumann & Grubbs 2014	R. W. Baumann		L.O. Warren	1962-03-10	1962-03-10		9	11	0	Vial	USA	Arkansas	Madison	War Eagle, Hwy 16 & Hwy 45				36.202	-93.8569
Monte L. Bean Museum, Brigham Young University, Provo, Utah, USA	BYUC				S	Nemouridae	Prostoia	ozarkensis n.sp.	Baumann & Grubbs 2014	R. W. Baumann		R.W. Baumann, S.W. Szczytko	1972-03-25	1972-03-25		1	4	0	Vial	USA	Arkansas	Newton	Hwy 43, Ponca	Add Creek			36.021	-93.36
Monte L. Bean Museum, Brigham Young University, Provo, Utah, USA	BYUC				S	Nemouridae	Prostoia	ozarkensis n.sp.	Baumann & Grubbs 2014	R. W. Baumann		R.W. Baumann, S.W. Szczytko	1972-03-25	1972-03-25		0	1	0	Vial	USA	Arkansas	Newton	Hwy 74, near Ponca	Buffalo River			36.0221	-93.3547
Monte L. Bean Museum, Brigham Young University, Provo, Utah, USA	BYUC				S	Nemouridae	Prostoia	ozarkensis n.sp.	Baumann & Grubbs 2014	R. W. Baumann		McCraw, Kittle	1976-02-08	1976-02-08		3	1	0	Vial	USA	Arkansas	Newton	Hwy 74, near Ponca	Buffalo River			36.0221	-93.3547
Monte L. Bean Museum, Brigham Young University, Provo, Utah, USA	BYUC				S	Nemouridae	Prostoia	ozarkensis n.sp.	Baumann & Grubbs 2014	R. W. Baumann		R.W. Baumann, B.K. Newman	1972-03-03	1972-03-03		3	5	0	Vial	USA	Missouri	Christian	Hwy W	Bull Creek			no data	no data
Monte L. Bean Museum, Brigham Young University, Provo, Utah, USA	BYUC				S	Nemouridae	Prostoia	ozarkensis n.sp.	Baumann & Grubbs 2014	R. W. Baumann		B.K. Newman	1972-03-20	1972-03-20		0	1	0	Vial	USA	Missouri	Christian	Hwy W	Bull Creek			no data	no data
Monte L. Bean Museum, Brigham Young University, Provo, Utah, USA	BYUC				S	Nemouridae	Prostoia	ozarkensis n.sp.	Baumann & Grubbs 2014	R. W. Baumann		D.A. Boehne	1972-02-19	1972-02-19		2	4	0	Vial	USA	Missouri	Dade	Hwy O, E Greenfield	Turnback Creek			37.4023	-93.802
Monte L. Bean Museum, Brigham Young University, Provo, Utah, USA	BYUC				S	Nemouridae	Prostoia	ozarkensis n.sp.	Baumann & Grubbs 2014	R. W. Baumann		D.A. Boehne	1972-03-18	1972-03-18		1	1	0	Vial	USA	Missouri	Dade	Hwy O, E Greenfield	Turnback Creek			37.4023	-93.802
Monte L. Bean Museum, Brigham Young University, Provo, Utah, USA	BYUC		Holotype	Prostoia ozarkensis Baumann & Grubbs 2014	S	Nemouridae	Prostoia	ozarkensis n.sp.	Baumann & Grubbs 2014	R. W. Baumann		R.W. Baumann, S.W. Szczytko	1972-02-22	1972-02-22		1	0	0	Vial	USA	Missouri	Douglas	Hwy 14, 3 mi SW Evans	Bryant Creek			36.887	-92.4733
Monte L. Bean Museum, Brigham Young University, Provo, Utah, USA	BYUC		Paratypes	Prostoia ozarkensis Baumann & Grubbs 2014	S	Nemouridae	Prostoia	ozarkensis n.sp.	Baumann & Grubbs 2014	R. W. Baumann		R.W. Baumann, S.W. Szczytko	1972-02-22	1972-02-22		12	25	0	Vial	USA	Missouri	Douglas	Hwy 14, 3 mi SW Evans	Bryant Creek			36.887	-92.4733
Monte L. Bean Museum, Brigham Young University, Provo, Utah, USA	BYUC				S	Nemouridae	Prostoia	ozarkensis n.sp.	Baumann & Grubbs 2014	R. W. Baumann		R.W. Baumann, C.D. Inman	1972-03-14	1972-03-14		1	9	0	Vial	USA	Missouri	Douglas	Hwy 14, near Gentryville	Bryant Creek			36.8868	-92.4734
Monte L. Bean Museum, Brigham Young University, Provo, Utah, USA	BYUC				S	Nemouridae	Prostoia	ozarkensis n.sp.	Baumann & Grubbs 2014	R. W. Baumann		R.W. Baumann	1972-02-22	1972-02-22		1	2	0	Vial	USA	Missouri	Douglas	Hwy 14, Twin Bridges	North Fork White River			36.8109	-92.1492
Monte L. Bean Museum, Brigham Young University, Provo, Utah, USA	BYUC				S	Nemouridae	Prostoia	ozarkensis n.sp.	Baumann & Grubbs 2014	R. W. Baumann		R.W. Baumann	1972-02-15	1972-02-15		2	0	0	Vial	USA	Missouri	Greene	Hwy 65, near Fair Grove	Little Pomme de Terre River			37.4161	-93.1452
Monte L. Bean Museum, Brigham Young University, Provo, Utah, USA	BYUC				S	Nemouridae	Prostoia	ozarkensis n.sp.	Baumann & Grubbs 2014	R. W. Baumann		R.W. Baumann	1972-03-24	1972-03-24		0	1	0	Vial	USA	Missouri	Greene	Hwy 65, near Fair Grove	Little Pomme de Terre River			37.4161	-93.1452
Monte L. Bean Museum, Brigham Young University, Provo, Utah, USA	BYUC				S	Nemouridae	Prostoia	ozarkensis n.sp.	Baumann & Grubbs 2014	R. W. Baumann		R.W. Baumann	1972-03-19	1972-03-19		0	1	0	Vial	USA	Missouri	Lawrence	near Red Oak	White Oak Creek			37.2291	-94.0276
Monte L. Bean Museum, Brigham Young University, Provo, Utah, USA	BYUC				S	Nemouridae	Prostoia	ozarkensis n.sp.	Baumann & Grubbs 2014	R. W. Baumann		B.K. Newman	1972-02-28	1972-02-28		1	3	0	Vial	USA	Missouri	Taney	Hwy 76	Bull Creek			36.7311	-93.1933
Monte L. Bean Museum, Brigham Young University, Provo, Utah, USA	BYUC				S	Nemouridae	Prostoia	ozarkensis n.sp.	Baumann & Grubbs 2014	R. W. Baumann		B.K. Newman	1972-03-08	1972-03-08		4	3	0	Vial	USA	Missouri	Taney	Hwy 76	Bull Creek			36.7311	-93.1933
Monte L. Bean Museum, Brigham Young University, Provo, Utah, USA	BYUC				S	Nemouridae	Prostoia	ozarkensis n.sp.	Baumann & Grubbs 2014	R. W. Baumann		B.C. Poulton	1987-03-13	1987-03-13		0	3	0	Vial	USA	Missouri	Wright	Hwy E, 9 mi. NE Hartville	Gasconade River			37.3135	-92.3988
Monte L. Bean Museum, Brigham Young University, Provo, Utah, USA	BYUC				S	Nemouridae	Prostoia	ozarkensis n.sp.	Baumann & Grubbs 2014	R. W. Baumann		B.C. Poulton	1984-02-19	1984-02-19		2	2	0	Vial	USA	Oklahoma	Delaware		Flint Creek			36.1942	-94.7069
Colorado State University, Fort Collins, Colorado, USA	CSUC				S	Nemouridae	Prostoia	ozarkensis n.sp.	Baumann & Grubbs 2014	B. C. Kondratieff		B.C. Kondratieff, R. Zuellig	2002-03-16	2002-03-16		2	0	0	Vial	USA	Arkansas	Newton	Boxley	Buffalo River			35.961	-93.404
Colorado State University, Fort Collins, Colorado, USA	CSUC				S	Nemouridae	Prostoia	ozarkensis n.sp.	Baumann & Grubbs 2014	B. C. Kondratieff		B.C. Kondratieff, R. Zuellig	2002-03-17	2002-03-17		1	0	0	Vial	USA	Missouri	Shannon	Hwy B, Cedar Grove	Current River			37.4189	-91.6029
Colorado State University, Fort Collins, Colorado, USA	CSUC				S	Nemouridae	Prostoia	ozarkensis n.sp.	Baumann & Grubbs 2014	B. C. Kondratieff		B.C. Kondratieff, R. Zuellig	2002-03-17	2002-03-17		5	1	0	Vial	USA	Missouri	Shannon	Hwy S, Creek	Jacks Fork River			no data	no data
Colorado State University, Fort Collins, Colorado, USA	CSUC				S	Nemouridae	Prostoia	ozarkensis n.sp.	Baumann & Grubbs 2014	B. C. Kondratieff		B.C. Kondratieff, R. Zuellig	2002-03-16	2002-03-16		1	0	0	Vial	USA	Missouri	Shannon	Hwy 106, W Eminence	Manan Creek			37.1461	-91.3792
Colorado State University, Fort Collins, Colorado, USA	CSUC				S	Nemouridae	Prostoia	ozarkensis n.sp.	Baumann & Grubbs 2014	B. C. Kondratieff		B.C. Kondratieff, R. Zuellig	2002-03-17	2002-03-17		3	4	0	Vial	USA	Missouri	Shannon	Hwy 106, N Winona	Shawnee Creek			37.1528	-91.3132
Colorado State University, Fort Collins, Colorado, USA	CSUC				S	Nemouridae	Prostoia	ozarkensis n.sp.	Baumann & Grubbs 2014	B. C. Kondratieff		B.C. Kondratieff, R. Zuellig	2002-03-17	2002-03-17		0	1	0	Vial	USA	Missouri	Texas	Hwy RA, N Simmons	Big Piney River			no data	no data
Colorado State University, Fort Collins, Colorado, USA	CSUC				S	Nemouridae	Prostoia	ozarkensis n.sp.	Baumann & Grubbs 2014	B. C. Kondratieff		B.C. Kondratieff, R. Zuellig	2002-03-17	2002-03-17		0	2	0	Vial	USA	Missouri	Texas	S Houston	Hog Creek			37.24	-91.9527
Illinois Natural History Survey, Champaign, Illinois, USA	INHS	Plecoptera 6464			S	Nemouridae	Prostoia	ozarkensis n.sp.	Baumann & Grubbs 2014	S. A. Grubbs	1993	O. A. Hite, L. R. Aggus	1963-03-16	1963-03-16		0	1	0	Vial	USA	Arkansas	Carroll	Osage at Hwy 68	Osage Creek			36.1887	-93.4152	2	1000
Illinois Natural History Survey, Champaign, Illinois, USA	INHS	Plecoptera 6465			S	Nemouridae	Prostoia	ozarkensis n.sp.	Baumann & Grubbs 2014	S. A. Grubbs	1964	O. A. Hite, L. R. Aggus	1963-03-16	1963-03-16		0	1	0	Vial	USA	Arkansas	Marion	Yellville along US-62	Crooked Creek			36.2237	-92.6839	2	1000
Illinois Natural History Survey, Champaign, Illinois, USA	INHS	Plecoptera 6466			S	Nemouridae	Prostoia	ozarkensis n.sp.	Baumann & Grubbs 2014	S. A. Grubbs	1964	O. A. Hite, M. Wall	1963-03-08	1963-03-08		0	1	0	Vial	USA	Arkansas	Madison	4 mi N Kingston	King's River			36.0997	-93.544	2	1000
Illinois Natural History Survey, Champaign, Illinois, USA	INHS	Plecoptera 7678			S	Nemouridae	Prostoia	ozarkensis n.sp.	Baumann & Grubbs 2014	S. A. Grubbs		O. A. Hite, M. Hite	1962-03-20	1962-03-20		0	3	0	Vial	USA	Arkansas	Washington					35.9308	-94.1514	4	100000
Illinois Natural History Survey, Champaign, Illinois, USA	INHS	Plecoptera 7679			S	Nemouridae	Prostoia	ozarkensis n.sp.	Baumann & Grubbs 2014	S. A. Grubbs	1970	O. A. Hite, M. Wall	1963-03-09	1963-03-09		0	3	0	Vial	USA	Arkansas	Montgomery	Hwy 27	Huddleston Creek			34.4531	-93.6786	3	10000
Illinois Natural History Survey, Champaign, Illinois, USA	INHS	Plecoptera 7705			S	Nemouridae	Prostoia	ozarkensis n.sp.	Baumann & Grubbs 2014	S. A. Grubbs		O. A. Hite, L. R. Aggus	1963-03-14	1963-03-14		1	0	0	Vial	USA	Arkansas	Washington	T18N, R28W, S19, SW 1/4	War Eagle Creek			36.2142	-94.0092	2	1000
Illinois Natural History Survey, Champaign, Illinois, USA	INHS	Plecoptera 7706			S	Nemouridae	Prostoia	ozarkensis n.sp.	Baumann & Grubbs 2014	S. A. Grubbs		O. A. Hite, L. R. Aggus	1963-03-28	1963-03-28		0	2	0	Vial	USA	Arkansas	Carroll		Big Clifty Creek			36.2841	-93.8638	3	10000
Illinois Natural History Survey, Champaign, Illinois, USA	INHS	Plecoptera 7707			S	Nemouridae	Prostoia	ozarkensis n.sp.	Baumann & Grubbs 2014	S. A. Grubbs		O. A. Hite, L. R. Aggus	1963-02-28	1963-02-28		0	1	0	Vial	USA	Arkansas	Washington	T18N, R28W, S19, SW 1/4	War Eagle Creek			36.2142	-94.0092	2	1000
Illinois Natural History Survey, Champaign, Illinois, USA	INHS	Plecoptera 7708			S	Nemouridae	Prostoia	ozarkensis n.sp.	Baumann & Grubbs 2014	S. A. Grubbs	1970	O. A. Hite, L. R. Aggus	1963-03-17	1963-03-17		0	1	0	Vial	USA	Arkansas	Van Buren	US-65	Peyton Creek			35.788	-92.5397	3	10000
Illinois Natural History Survey, Champaign, Illinois, USA	INHS	Plecoptera 7709			S	Nemouridae	Prostoia	ozarkensis n.sp.	Baumann & Grubbs 2014	S. A. Grubbs	1970	O. A. Hite, L. R. Aggus	1963-03-16	1963-03-16		1	0	0	Vial	USA	Arkansas	Marion	at US-62	George's Creek			36.2528	-92.7486	2	1000
Illinois Natural History Survey, Champaign, Illinois, USA	INHS	Plecoptera 7710			S	Nemouridae	Prostoia	ozarkensis n.sp.	Baumann & Grubbs 2014	S. A. Grubbs	1970	O. A. Hite, L. R. Aggus	1963-03-17	1963-03-17		2	4	0	Vial	USA	Arkansas	Stone	at AR-14	Rocky Bayou			35.8598	-92.0472	2	1000
Illinois Natural History Survey, Champaign, Illinois, USA	INHS	Plecoptera 7711			S	Nemouridae	Prostoia	ozarkensis n.sp.	Baumann & Grubbs 2014	S. A. Grubbs	1970	O. A. Hite, L. R. Aggus	1963-03-17	1963-03-17		0	1	0	Vial	USA	Arkansas	Stone	at AR-14	Wallace Creek			35.7762	-91.8875	2	1000
Illinois Natural History Survey, Champaign, Illinois, USA	INHS	Plecoptera 7712			S	Nemouridae	Prostoia	ozarkensis n.sp.	Baumann & Grubbs 2014	S. A. Grubbs	1964	O. A. Hite, L. R. Aggus	1963-03-17	1963-03-17		1	0	0	Vial	USA	Arkansas	Stone	AR-9	South Sylamore Creek			35.9358	-92.1217	2	1000
Illinois Natural History Survey, Champaign, Illinois, USA	INHS	Plecoptera 7713			S	Nemouridae	Prostoia	ozarkensis n.sp.	Baumann & Grubbs 2014	S. A. Grubbs	1964	O. A. Hite, L. R. Aggus	1963-03-17	1963-03-17		0	4	0	Vial	USA	Arkansas	Searcy	AR-14	Big Creek			35.9788	-92.4815	2	1000
Illinois Natural History Survey, Champaign, Illinois, USA	INHS	Plecoptera 7718			S	Nemouridae	Prostoia	ozarkensis n.sp.	Baumann & Grubbs 2014	S. A. Grubbs	1943	R. W. Larimore	1943-02-21	1943-02-21		1	0	0	Vial	USA	Arkansas	Benton		White River			36.3895	-93.898	3	10000
Illinois Natural History Survey, Champaign, Illinois, USA	INHS	Plecoptera 7719			S	Nemouridae	Prostoia	ozarkensis n.sp.	Baumann & Grubbs 2014	S. A. Grubbs	1944	R. W. Larimore	1943-03-06	1943-03-06		1	2	0	Vial	USA	Arkansas	Benton	Rogers	White River			36.332	-94.119	3	10000
Illinois Natural History Survey, Champaign, Illinois, USA	INHS	Insect Collection 564697			S	Nemouridae	Prostoia	ozarkensis n.sp.	Baumann & Grubbs 2014	S. A. Grubbs	2012	R. E. DeWalt, S. K. Ferguson	2012-02-04	2012-02-04	RED-2012-008	0	0	6	Vial	USA	Missouri	Crawford	E Dillard at MO-49	Huzzah Creek			37.7404	-91.2034	1	10
Illinois Natural History Survey, Champaign, Illinois, USA	INHS	Insect Collection 564701			S	Nemouridae	Prostoia	ozarkensis n.sp.	Baumann & Grubbs 2014	S. A. Grubbs	2012	R. E. DeWalt, S. K. Ferguson	2012-02-04	2012-02-04	RED-2012-005	0	5	0	Vial	USA	Missouri	Franklin	1.5 mi S Piney Park at Hwy K	Indian Creek			38.2692	-90.9447	1	10
Illinois Natural History Survey, Champaign, Illinois, USA	INHS	Insect Collection 564702			S	Nemouridae	Prostoia	ozarkensis n.sp.	Baumann & Grubbs 2014	S. A. Grubbs	2012	R. E. DeWalt, S. K. Ferguson	2012-02-04	2012-02-04	RED-2012-005	0	0	8	Vial	USA	Missouri	Franklin	1.5 mi S Piney Park at Hwy K	Indian Creek			38.2692	-90.9447	1	10
Illinois Natural History Survey, Champaign, Illinois, USA	INHS	Insect Collection 564703			S	Nemouridae	Prostoia	ozarkensis n.sp.	Baumann & Grubbs 2014	S. A. Grubbs	2012	R. E. DeWalt, S. K. Ferguson	2012-02-04	2012-02-04	RED-2012-005	11	0	0	Vial	USA	Missouri	Franklin	1.5 mi S Piney Park at Hwy K	Indian Creek			38.2692	-90.9447	1	10
Illinois Natural History Survey, Champaign, Illinois, USA	INHS	Insect Collection 564705			S	Nemouridae	Prostoia	ozarkensis n.sp.	Baumann & Grubbs 2014	S. A. Grubbs	2012	R. E. DeWalt, S. K. Ferguson	2012-02-04	2012-02-04	RED-2012-006	2	1	5	Vial	USA	Missouri	Crawford	N Steeleville at MO-19	Meramec River			37.9889	-91.3761	1	10
Illinois Natural History Survey, Champaign, Illinois, USA	INHS	Insect Collection 564730			S	Nemouridae	Prostoia	ozarkensis n.sp.	Baumann & Grubbs 2014	S. A. Grubbs	2012	R. E. DeWalt, S. K. Ferguson	2012-02-04	2012-02-04	RED-2012-004	0	0	1	Vial	USA	Missouri	Franklin	1.5 mi S Piney Park at Hwy K	Meramec River			38.2771	-90.9448	1	10
Illinois Natural History Survey, Champaign, Illinois, USA	INHS	Insect Collection 564739			S	Nemouridae	Prostoia	ozarkensis n.sp.	Baumann & Grubbs 2014	S. A. Grubbs	2012	R. E. DeWalt, S. K. Ferguson	2012-02-05	2012-02-05	RED-2012-012	1	0	0	Vial	USA	Missouri	Shannon	approx. 2 mi E Eminence at MO-106	Big Shawnee Creek			37.1534	-91.3124	1	10
Illinois Natural History Survey, Champaign, Illinois, USA	INHS	Plecoptera 7689			S	Nemouridae	Prostoia	ozarkensis n.sp.	Baumann & Grubbs 2014	S. A. Grubbs	1964	H. H. Ross, L. J. Stannard	1962-02-18	1962-02-18		1	4	0	Vial	USA	Missouri	Douglas	Gentryville	Bryant Creek			36.783	-92.3667	2	1000
Illinois Natural History Survey, Champaign, Illinois, USA	INHS	Plecoptera 7690			S	Nemouridae	Prostoia	ozarkensis n.sp.	Baumann & Grubbs 2014	S. A. Grubbs	1959	H. H. Ross, L. J. Stannard	1958-03-06	1958-03-06		1	1	0	Vial	USA	Missouri	Crawford	Dillard	Huzzah Creek	Clark National Forest		37.7393	-91.2039	2	1000
Illinois Natural History Survey, Champaign, Illinois, USA	INHS	Plecoptera 7692			S	Nemouridae	Prostoia	ozarkensis n.sp.	Baumann & Grubbs 2014	S. A. Grubbs	1964	H. H. Ross, L. J. Stannard	1962-02-17	1962-02-17		1	0	0	Vial	USA	Missouri	Texas	5 miles south of Pine Crest	Jack's Fork River			37.0564	-91.6682	2	1000
Illinois Natural History Survey, Champaign, Illinois, USA	INHS	Plecoptera 7693			S	Nemouridae	Prostoia	ozarkensis n.sp.	Baumann & Grubbs 2014	S. A. Grubbs	1959	H. H. Ross, L. J. Stannard	1958-03-06	1958-03-06		1	3	0	Vial	USA	Missouri	Crawford	Steelville	Meramec River			37.9815	-91.3703	2	1000
Illinois Natural History Survey, Champaign, Illinois, USA	INHS	Plecoptera 7695			S	Nemouridae	Prostoia	ozarkensis n.sp.	Baumann & Grubbs 2014	S. A. Grubbs	1959	H. H. Ross, L. J. Stannard	1958-03-06	1958-03-06		1	0	0	Vial	USA	Missouri	Bollinger	Alliance	Whitewater Creek			37.5792	-90.0013	2	1000
Illinois Natural History Survey, Champaign, Illinois, USA	INHS	Insect Collection 300846			S	Nemouridae	Prostoia	ozarkensis n.sp.	Baumann & Grubbs 2014	S. A. Grubbs	2008	R. E. DeWalt, S. K. Ferguson	2002-03-23	2002-03-23		5	3	1	Vial	USA	Illinois	Union	5.4 km NE Wolf Lake	Hutchins Creek			37.5114	-89.3774	1	10
Illinois Natural History Survey, Champaign, Illinois, USA	INHS	Insect Collection 487479			S	Nemouridae	Prostoia	ozarkensis n.sp.	Baumann & Grubbs 2014	S. A. Grubbs	2009	V. Santucci	1982-02-14	1982-02-14		0	0	22	Vial	USA	Illinois	Union	5.4 km NE Wolf Lake	Hutchins Creek			37.5114	-89.3774	1	10
Illinois Natural History Survey, Champaign, Illinois, USA	INHS	Insect Collection 487717			S	Nemouridae	Prostoia	ozarkensis n.sp.	Baumann & Grubbs 2014	S. A. Grubbs	2010	Beatty, Ketzler, Looft	1976-02-16	1976-02-16		0	0	2	Vial	USA	Illinois	Union	5.4 km NE Wolf Lake	Hutchins Creek			37.5114	-89.3774	1	10
Illinois Natural History Survey, Champaign, Illinois, USA	INHS	Insect Collection 487718			S	Nemouridae	Prostoia	ozarkensis n.sp.	Baumann & Grubbs 2014	S. A. Grubbs	2010	Ketzler, Looft	1975-02-13	1975-02-13		0	0	7	Vial	USA	Illinois	Union	5.4 km NE Wolf Lake	Hutchins Creek			37.5114	-89.3774	1	10
Illinois Natural History Survey, Champaign, Illinois, USA	INHS	Plecoptera 1806			S	Nemouridae	Prostoia	ozarkensis n.sp.	Baumann & Grubbs 2014	S. A. Grubbs		H. H. Ross, B. D. Burks	1946-03-13	1946-03-13		1	1	0	Vial	USA	Illinois	Union	5.4 km NE Wolf Lake	Hutchins Creek			37.5114	-89.3774	1	10
Illinois Natural History Survey, Champaign, Illinois, USA	INHS	Plecoptera 2415			S	Nemouridae	Prostoia	ozarkensis n.sp.	Baumann & Grubbs 2014	S. A. Grubbs	1993	M. A. Harris, D. W. Webb	1993-04-19	1993-04-19		1	1	0	Vial	USA	Illinois	Union	5.4 km NE Wolf Lake	Hutchins Creek			37.5114	-89.3774	1	10
Southern Illinois University, Carbondale, Illinois, USA	SIUC	MidwestPlecoptera-10638			S	Nemouridae	Prostoia	ozarkensis n.sp.	Baumann & Grubbs 2014	S. A. Grubbs	2010	P. P. Karch III	1985-03-15	1985-03-15		0	0	3	Vial	USA	Illinois	Union	5 km ENE Wolf Lake	Hutchins Creek	Shawnee Hills National Forest		37.5108	-89.3773	2	1000
University of Notre Dame Insect Collection, South Bend, Indiana, USA	UNDIC	MidwestPlecoptera-9249			S	Nemouridae	Prostoia	ozarkensis n.sp.	Baumann & Grubbs 2029	S. A. Grubbs	2009	Svoda	1981-03-14	1981-03-14		0	0	7	Vial	USA	Missouri	Washington	Mineral Fork				38.1006	-90.6817	2	1000
United States National Museum, Smithsonian Institution, Washington, D.C., USA	USNM		Holotype	Taeniopteryx similis Hagen 1861	Checklist	Nemouridae	Prostoia	similis	(Hagen 1861)			Osten-Sacken	May	May		0	1	0	Vial	USA	District of Columbia		Washington				38.9072	-77.0365	3	10000
Monte L. Bean Museum, Brigham Young University, Provo, Utah, USA	BYUC	MidwestPlecoptera-11965			S	Nemouridae	Prostoia	similis	(Hagen 1861)	R. E. DeWalt	2010	S. M. Clark, Smiley	1983-02-19	1983-02-19		0	0	16	Vial	USA	Ohio	Hocking	S South Bloomingville	Goose Creek			39.4109	-82.5988	1	10
Monte L. Bean Museum, Brigham Young University, Provo, Utah, USA	BYUC	MidwestPlecoptera-430			S	Nemouridae	Prostoia	similis	(Hagen 1861)	R. E. DeWalt	2006	R. W. Baumann, R. F. Kirchner	1989-04-18	1989-04-18		1	0	0	Vial	USA	Ohio	Hocking	Old Mans Cave	Queer Creek	Hocking Hills State Park		39.4231	-82.5453	1	10
Monte L. Bean Museum, Brigham Young University, Provo, Utah, USA	BYUC	MidwestPlecoptera-5515			S	Nemouridae	Prostoia	similis	(Hagen 1861)	R. E. DeWalt	2008	S. M. Clark	1989-03-19	1989-03-19		1	2	0	Vial	USA	Ohio	Jackson	Cooper Hollow Wildlife Area	Cherry Fork Creek			38.9154	-82.4788	1	10
Monte L. Bean Museum, Brigham Young University, Provo, Utah, USA	BYUC				S	Nemouridae	Prostoia	similis	(Hagen 1861)	R. W. Baumann		S.W. Hitchcock	1960-04-13	1960-04-13		1	0	0	Vial	USA	Connecticut	Fairfield	Redding Ridge				41.3141	-73.3507
Monte L. Bean Museum, Brigham Young University, Provo, Utah, USA	BYUC				S	Nemouridae	Prostoia	similis	(Hagen 1861)	R. W. Baumann		R.W. Baumann, M.F. Whiting	1991-04-26	1991-04-26		0	9	0	Vial	USA	Connecticut	Litchfield	Housatonic Meadows State Par	brook entering Housatonic River			no data	no data
Monte L. Bean Museum, Brigham Young University, Provo, Utah, USA	BYUC				S	Nemouridae	Prostoia	similis	(Hagen 1861)	R. W. Baumann		R.W. Baumann, M.F. Whiting	1991-04-26	1991-04-26		2	16	0	Vial	USA	Connecticut	Litchfield	Rocky Glen Campground, Macedonia Brook State Park	Macedonia Brook			41.7843	-73.488
Monte L. Bean Museum, Brigham Young University, Provo, Utah, USA	BYUC				S	Nemouridae	Prostoia	similis	(Hagen 1861)	R. W. Baumann		P.H. Freytag, A.B. Kunkel	1962-03-24	1962-03-24		2	1	0	Vial	USA	Kentucky	Greenup	near Lynn	Tygarts Creek			38.5902	-82.9388
Monte L. Bean Museum, Brigham Young University, Provo, Utah, USA	BYUC				S	Nemouridae	Prostoia	similis	(Hagen 1861)	R. W. Baumann		D.S. Potter	1993-06-13	1993-06-13		1	1	0	Vial	USA	Maine	Waldo	Webb Road, Thorndike	Webb Brook			44.527	-69.2238
Monte L. Bean Museum, Brigham Young University, Provo, Utah, USA	BYUC				S	Nemouridae	Prostoia	similis	(Hagen 1861)	R. W. Baumann		D.S. Potter	1993-06-13	1993-06-13		1	8	0	Vial	USA	Maine	Waldo	Thorndike	Wing Brook			44.5699	-69.2419
Monte L. Bean Museum, Brigham Young University, Provo, Utah, USA	BYUC				S	Nemouridae	Prostoia	similis	(Hagen 1861)	R. W. Baumann		R.W. Baumann, S.A. Wells	1991-05-03	1991-05-03		0	1	0	Vial	USA	New Jersey	Hunterdon	Hwy 513, N Annandale, Vorhees State Park	Willoughby Brook			40.698	-74.892
Monte L. Bean Museum, Brigham Young University, Provo, Utah, USA	BYUC				S	Nemouridae	Prostoia	similis	(Hagen 1861)	R. W. Baumann		R.W. Baumann, S.A. Wells	1991-05-05	1991-05-05		0	1	0	Vial	USA	New Jersey	Sussex	Hwy 650, SE Milford	Little Flat Brook			41.2158	-74.8265
Monte L. Bean Museum, Brigham Young University, Provo, Utah, USA	BYUC				S	Nemouridae	Prostoia	similis	(Hagen 1861)	R. W. Baumann		R.W. Baumann, S.A. Wells	1991-05-08	1991-05-08		0	3	0	Vial	USA	New York	Greene	Hwy 42, West Kill, Catskill Mountains	West Kill			42.2119	-74.3869
Monte L. Bean Museum, Brigham Young University, Provo, Utah, USA	BYUC				S	Nemouridae	Prostoia	similis	(Hagen 1861)	R. W. Baumann		R.W. Baumann, R.F. Kirchner	1989-04-18	1989-04-18		1	0	0	Vial	USA	Ohio	Hocking	Old Man Cave, Hocking Hills State Park	Queer Creek			39.4231	-82.5453
Monte L. Bean Museum, Brigham Young University, Provo, Utah, USA	BYUC				S	Nemouridae	Prostoia	similis	(Hagen 1861)	R. W. Baumann		S.M. Clark	1989-03-19	1989-03-19		1	2	0	Vial	USA	Ohio	Jackson	Cooper Hollow Wildlife Area	Cherry Fork Creek			38.9154	-82.4788
Monte L. Bean Museum, Brigham Young University, Provo, Utah, USA	BYUC				S	Nemouridae	Prostoia	similis	(Hagen 1861)	R. W. Baumann		R.W. Baumann, O.S. Flint, Jr.	1979-04-17	1979-04-17		0	7	0	Vial	USA	Pennsylvania	Fulton	Hwy 30, 2 mi E Amaranth	creek			39.796	-78.2548
Monte L. Bean Museum, Brigham Young University, Provo, Utah, USA	BYUC				S	Nemouridae	Prostoia	similis	(Hagen 1861)	R. W. Baumann		R.W. Baumann, R.F. Kirchner	1991-03-08	1991-03-08		0	1	0	Vial	USA	Virginia	Bedford	Hwy 726, Hwy 460	Tributary Goose Creek			37.3641	-79.6966
Monte L. Bean Museum, Brigham Young University, Provo, Utah, USA	BYUC				S	Nemouridae	Prostoia	similis	(Hagen 1861)	R. W. Baumann		R.W. Baumann, S.M. Clark	1991-02-28	1991-02-28		47	50	0	Vial	USA	Virginia	Dickenson	Hwy 63, above Nora	McClure River			37.0695	-82.3456
Monte L. Bean Museum, Brigham Young University, Provo, Utah, USA	BYUC				S	Nemouridae	Prostoia	similis	(Hagen 1861)	R. W. Baumann		R.W. Baumann, R.F. Kirchner	1991-03-08	1991-03-08		0	1	0	Vial	USA	Virginia	Montgomery	I-81, above Lafayette	North Fork Roanoke River			37.2352	-80.2374
Monte L. Bean Museum, Brigham Young University, Provo, Utah, USA	BYUC				S	Nemouridae	Prostoia	similis	(Hagen 1861)	R. W. Baumann		B.C. Kondratieff	1983-03-15	1983-03-15		2	3	1	Vial	USA	Virginia	Montgomery	Hwy 655	Toms Creek			37.238	-80.4733
Monte L. Bean Museum, Brigham Young University, Provo, Utah, USA	BYUC				S	Nemouridae	Prostoia	similis	(Hagen 1861)	R. W. Baumann		R.W. Baumann, O.S. Flint, Jr.	1975-02-28	1975-02-28		50	35	0	Vial	USA	Virginia	Page	Hwy 211, Jct. Hwy 615	Big Run			38.6323	-78.5682
Monte L. Bean Museum, Brigham Young University, Provo, Utah, USA	BYUC				S	Nemouridae	Prostoia	similis	(Hagen 1861)	R. W. Baumann		R.W. Baumann, R.F. Kirchner	1991-03-11	1991-03-11		1	0	0	Vial	USA	Virginia	Patrick	Hwy 680, 3 mi N Patrick Springs	Patrick Springs			36.6638	-80.1878
Monte L. Bean Museum, Brigham Young University, Provo, Utah, USA	BYUC				S	Nemouridae	Prostoia	similis	(Hagen 1861)	R. W. Baumann		R.W. Baumann, S.M. Clark	1991-02-28	1991-02-28		1	2	0	Vial	USA	Virginia	Scott	, Little Stoney Creek Trailhead	Little Stoney Creek			36.8696	-82.4629
Monte L. Bean Museum, Brigham Young University, Provo, Utah, USA	BYUC				S	Nemouridae	Prostoia	similis	(Hagen 1861)	R. W. Baumann		S.M. Clark	1992-02-15	1992-02-15		10	4	0	Vial	USA	West Virginia	Fayette		Cathedral Falls, Cane Branch, New River			38.1544	-81.1788
Monte L. Bean Museum, Brigham Young University, Provo, Utah, USA	BYUC				S	Nemouridae	Prostoia	similis	(Hagen 1861)	R. W. Baumann		S.M. Clark	1992-03-23	1992-03-23		8	0	0	Vial	USA	West Virginia	Greenbrier	Esty	Spring Creek			38.015	-80.3825
Monte L. Bean Museum, Brigham Young University, Provo, Utah, USA	BYUC				S	Nemouridae	Prostoia	similis	(Hagen 1861)	R. W. Baumann		S.M. Clark	1991-03-25	1991-03-25		0	3	0	Vial	USA	West Virginia	Greenbrier	Hwy 9, 1 mi below Renick	Spring Creek			38.0025	-80.3867
Monte L. Bean Museum, Brigham Young University, Provo, Utah, USA	BYUC				S	Nemouridae	Prostoia	similis	(Hagen 1861)	R. W. Baumann		R.W. Baumann, O.S. Flint, Jr.	1975-03-18	1975-03-18		2	0	0	Vial	USA	West Virginia	Hampshire	Hwy 50, Hanging Rock	creek			39.2673	-78.5415
Monte L. Bean Museum, Brigham Young University, Provo, Utah, USA	BYUC				S	Nemouridae	Prostoia	similis	(Hagen 1861)	R. W. Baumann		R.W. Baumann, O.S. Flint, Jr.	1975-03-18	1975-03-18		3	0	0	Vial	USA	West Virginia	Hampshire	Hwy 50, W Augusta	Little Cacapon River			39.3132	-78.6577
Monte L. Bean Museum, Brigham Young University, Provo, Utah, USA	BYUC				S	Nemouridae	Prostoia	similis	(Hagen 1861)	R. W. Baumann		R.W. Baumann, O.S. Flint, Jr.	1975-03-19	1975-03-19		0	1	0	Vial	USA	West Virginia	Hampshire	Hwy 50, near Junction	Mill Creek			39.3133	-78.8589
Monte L. Bean Museum, Brigham Young University, Provo, Utah, USA	BYUC				S	Nemouridae	Prostoia	similis	(Hagen 1861)	R. W. Baumann		S.M. Clark, R.F. Kirchner	1992-03-17	1992-03-17		2	1	0	Vial	USA	West Virginia	Kanawha	Polly Hollow, Kanawha State Forest	Davis Creek			38.2618	-81.6697
Monte L. Bean Museum, Brigham Young University, Provo, Utah, USA	BYUC				S	Nemouridae	Prostoia	similis	(Hagen 1861)	R. W. Baumann		S.M. Clark, R.F. Kirchner	1992-03-17	1992-03-17		1	2	0	Vial	USA	West Virginia	Kanawha	Shrewsbury Hollow, Kanawha State Forest	Tributary Davis Creek			38.2687	-81.6568
Monte L. Bean Museum, Brigham Young University, Provo, Utah, USA	BYUC				S	Nemouridae	Prostoia	similis	(Hagen 1861)	R. W. Baumann		R.W. Baumann, S.M. Clark	1991-02-27	1991-02-27		14	20	0	Vial	USA	West Virginia	Lincoln	Big Ugly Creek Public Hunting Area	Big Ugly Creek			38.0686	-82.0768
Monte L. Bean Museum, Brigham Young University, Provo, Utah, USA	BYUC				S	Nemouridae	Prostoia	similis	(Hagen 1861)	R. W. Baumann		R.W. Baumann, S.M. Clark	1991-02-27	1991-02-27		7	8	0	Vial	USA	West Virginia	Lincoln	Hwy 119	Little Coal River			38.2672	-81.8051
Monte L. Bean Museum, Brigham Young University, Provo, Utah, USA	BYUC				S	Nemouridae	Prostoia	similis	(Hagen 1861)	R. W. Baumann		R.W. Baumann, S.M. Clark	1991-02-27	1991-02-27		0	3	0	Vial	USA	West Virginia	Logan	Chief Logan State Park	Buffalo Creek			37.8963	-82.0016
Monte L. Bean Museum, Brigham Young University, Provo, Utah, USA	BYUC				S	Nemouridae	Prostoia	similis	(Hagen 1861)	R. W. Baumann		S.M. Clark	1997-03-19	1997-03-19		5	5	0	Vial	USA	West Virginia	Marion	Valley Falls State Park	Tygart Valley River			39.3884	-80.089
Monte L. Bean Museum, Brigham Young University, Provo, Utah, USA	BYUC				S	Nemouridae	Prostoia	similis	(Hagen 1861)	R. W. Baumann		R.W. Baumann, O.S. Flint, Jr.	1975-03-19	1975-03-19		1	0	0	Vial	USA	West Virginia	Mineral	Hwy 50, Burlington	Patterson Creek			39.3369	-78.9109
Canadian National Collection, Ottawa, Ontario, Canada	BYUC, CNCI				S	Nemouridae	Prostoia	similis	(Hagen 1861)	R. W. Baumann		J.W. Leonard	1935-05-17	1935-05-17		5	5	0	Vial	USA	Michigan	Baraga		Tracy Creek			46.4407	-88.5115
Canadian National Collection, Ottawa, Ontario, Canada	CNC	MidwestPlecoptera-953			S	Nemouridae	Prostoia	similis	(Hagen 1861)	R. E. DeWalt	2006	T. H. Frison, H. H. Ross	1940-04-09	1940-04-09		0	1	0	Vial	USA	Indiana	Parke		Newby Gulch	Turkey Run State Park		39.8876	-87.199	1	10
Canadian National Collection, Ottawa, Ontario, Canada	CNC	MidwestPlecoptera-950			S	Nemouridae	Prostoia	similis	(Hagen 1861)	R. E. DeWalt	2006	J. W. Leonard	1935-05-17	1935-05-17		2	2	0	Vial	USA	Michigan	Baraga		Tracy Creek			46.4407	-88.5115	1	10
Canadian National Collection, Ottawa, Ontario, Canada	CNC	MidwestPlecoptera-951			S	Nemouridae	Prostoia	similis	(Hagen 1861)	R. E. DeWalt	2006	W. C. Stehr	1934-05-05	1934-05-05		0	1	0	Vial	USA	Ohio	Hocking	Ash Cave	Stream	Hocking Hills State Park		39.3988	-82.545	1	10
Canadian National Collection, Ottawa, Ontario, Canada	CNC	MidwestPlecoptera-952			S	Nemouridae	Prostoia	similis	(Hagen 1861)	R. E. DeWalt	2006	B. B. Pepper	1930-05-02	1930-05-02		0	1	0	Vial	USA	Ohio	Hocking	Crane Hollow				39.4593	-82.5691	1	10
University of Guelph Insect Collection, Guelph, Ontario, Canada	DEBU	MidwestPlecoptera-2085			S	Nemouridae	Prostoia	similis	(Hagen 1861)	R. E. DeWalt	2006	S. P. Schweiger	1984-05-12	1984-05-12		1	0	0	Vial	Canada	Ontario		Brighton	[Proctors Creek]			44.1222	-77.7642	2	1000
University of Guelph Insect Collection, Guelph, Ontario, Canada	DEBU	MidwestPlecoptera-3384			S	Nemouridae	Prostoia	similis	(Hagen 1861)	R. E. DeWalt	2007	I. A. Johnson	1984-04-22	1984-04-22		0	0	2	Vial	Canada	Ontario		Cobalt	Dickson Creek			47.452	-79.6886	1	10
University of Guelph Insect Collection, Guelph, Ontario, Canada	DEBU	MidwestPlecoptera-3396			S	Nemouridae	Prostoia	similis	(Hagen 1861)	R. E. DeWalt	2007	S. A. Marshall	1975-04-10	1975-04-10		0	0	2	Vial	Canada	Ontario		Guelph	Speed River			43.5488	-80.2483	2	1000
University of Guelph Insect Collection, Guelph, Ontario, Canada	DEBU				S	Nemouridae	Prostoia	similis	(Hagen 1861)	R. W. Baumann		S.P. Schweiger	1984-05-12	1984-05-12		1	0	0	Vial	Canada	Ontario		Brighton	[Proctors Creek]			44.1222	-77.7642
Illinois Natural History Survey, Champaign, Illinois, USA	INHS	Plecoptera 9715			S	Nemouridae	Prostoia	similis	(Hagen 1861)	T. H. Frison	1937	H. H. Ross	1937-03-24	1937-03-24		1	2	0	Vial	USA	Connecticut	Fairfield	Waterbury	[Long Swamp Creek]	Bristol Park		41.5387	-73.0978	2	1000
Illinois Natural History Survey, Champaign, Illinois, USA	INHS	Plecoptera 9716			S	Nemouridae	Prostoia	similis	(Hagen 1861)	T. H. Frison	1937	H. H. Ross	1937-03-24	1937-03-24		1	0	0	Vial	USA	Connecticut	Fairfield	Waterbury	[Long Swamp Creek]	Bristol Park		41.5387	-73.0978	2	1000
Illinois Natural History Survey, Champaign, Illinois, USA	INHS	Plecoptera 9717			S	Nemouridae	Prostoia	similis	(Hagen 1861)	T. H. Frison	1937	H. H. Ross	1937-03-24	1937-03-24		0	0	3	Vial	USA	Connecticut	Fairfield	Waterbury	[Long Swamp Creek]	Bristol Park		41.5387	-73.0978	2	1000
Illinois Natural History Survey, Champaign, Illinois, USA	INHS	Plecoptera 9718			S	Nemouridae	Prostoia	similis	(Hagen 1861)	T. H. Frison	1937	H. H. Ross	1937-03-24	1937-03-24		3	2	0	Vial	USA	Connecticut	Fairfield	Waterbury	[Long Swamp Creek]	Bristol Park		41.5387	-73.0978	2	1000
Illinois Natural History Survey, Champaign, Illinois, USA	INHS	Plecoptera 9719			S	Nemouridae	Prostoia	similis	(Hagen 1861)	T. H. Frison	1937	H. H. Ross	1937-03-24	1937-03-24		1	0	1	Vial	USA	Connecticut	Fairfield	Waterbury	[Long Swamp Creek]	Bristol Park		41.5387	-73.0978	2	1000
Illinois Natural History Survey, Champaign, Illinois, USA	INHS	Insect Collection 515733			S	Nemouridae	Prostoia	similis	(Hagen 1861)	R. E. DeWalt	2010	D. W. Webb	1994-04-19	1994-04-19		0	15	0	Vial	USA	Illinois	Pope	5.5 km WSW Herod	Lusk Creek			37.5677	-88.4994	2	1000
Illinois Natural History Survey, Champaign, Illinois, USA	INHS	Insect Collection 565543			S	Nemouridae	Prostoia	similis	(Hagen 1861)	R. E. DeWalt	2012	R. E. DeWalt	2012-03-01	2012-03-01	RED-2012-015	0	1	0	Vial	USA	Illinois	Pope	4.8 km SE Eddyville at Eddyville Blacktop	Lusk Creek	Shawnee National Forest	146	37.4726	-88.5475	1	10
Illinois Natural History Survey, Champaign, Illinois, USA	INHS	Insect Collection 565544			S	Nemouridae	Prostoia	similis	(Hagen 1861)	R. E. DeWalt	2012	R. E. DeWalt	2012-03-01	2012-03-01	RED-2012-015	1	0	0	Vial	USA	Illinois	Pope	4.8 km SE Eddyville at Eddyville Blacktop	Lusk Creek	Shawnee National Forest	146	37.4726	-88.5475	1	10
Illinois Natural History Survey, Champaign, Illinois, USA	INHS	Insect Collection 163032			S	Nemouridae	Prostoia	similis	(Hagen 1861)	R. E. DeWalt	2006	R. E. DeWalt, S. A. Grubbs	2005-03-12	2005-03-12	RED-2005-006	0	0	2	Vial	USA	Indiana	Warren	NW Covington	Opossum Run			40.1891	-87.4572	1	10
Illinois Natural History Survey, Champaign, Illinois, USA	INHS	Insect Collection 164186			S	Nemouridae	Prostoia	similis	(Hagen 1861)	R. E. DeWalt	2006	R. E. DeWalt, S. A. Grubbs	2006-03-23	2006-03-23	RED-2006-083	1	1	3	Vial	USA	Indiana	Crawford	3.5 km SW Eckerty	Mitchell Creek			38.3006	-86.6599	1	10
Illinois Natural History Survey, Champaign, Illinois, USA	INHS	Insect Collection 164189			S	Nemouridae	Prostoia	similis	(Hagen 1861)	R. E. DeWalt	2006	R. E. DeWalt	2006-04-09	2006-04-09	RED-2006-113	1	1	2	Vial	USA	Indiana	Montgomery	8 km N Waveland	Indian Creek	Pine Hills Nature Preserve		39.9421	-87.0503	1	10
Illinois Natural History Survey, Champaign, Illinois, USA	INHS	Insect Collection 164192			S	Nemouridae	Prostoia	similis	(Hagen 1861)	R. E. DeWalt	2006	R. E. DeWalt	2006-04-09	2006-04-09	RED-2006-111	2	2	0	Vial	USA	Indiana	Parke	5 km NNW Marshall, Newby Gulch	Tributary Sugar Creek	Turkey Run State Park		39.8882	-87.1998	1	10
Illinois Natural History Survey, Champaign, Illinois, USA	INHS	Insect Collection 164204			S	Nemouridae	Prostoia	similis	(Hagen 1861)	R. E. DeWalt	2006	R. E. DeWalt	2006-04-09	2006-04-09	RED-2006-112	5	10	4	Vial	USA	Indiana	Parke	6 km NNW Marshall	Rocky Hollow Creek	Turkey Run State Park, Rocky Hollow Falls Canyon Nature Preserve		39.8952	-87.199	1	10
Illinois Natural History Survey, Champaign, Illinois, USA	INHS	Insect Collection 164209			S	Nemouridae	Prostoia	similis	(Hagen 1861)	R. E. DeWalt	2006	R. E. DeWalt	2006-04-09	2006-04-09	RED-2006-113	1	0	0	Vial	USA	Indiana	Montgomery	6 km SSE Alamo, Pearl Ravine on Trail 2	Tributary Sugar Creek	Shades State Park		39.945	-87.0912	1	10
Illinois Natural History Survey, Champaign, Illinois, USA	INHS	Insect Collection 164219			S	Nemouridae	Prostoia	similis	(Hagen 1861)	R. E. DeWalt	2006	R. E. DeWalt	2006-04-09	2006-04-09	RED-2006-110	10	11	4	Vial	USA	Indiana	Parke	4.5 km NNW Marshall, west of lodge	Turkey Run	Turkey Run State Park		39.8827	-87.2043	1	10
Illinois Natural History Survey, Champaign, Illinois, USA	INHS	Insect Collection 164295			S	Nemouridae	Prostoia	similis	(Hagen 1861)	D. W. Webb	2006	D. W. Webb	2006-03-01	2006-03-01	DW06-63	0	0	1	Vial	USA	Indiana	Owen	2.5 km NE Spencer	McCormicks Creek	McCormicks Creek State Park		39.2942	-86.7268	1	10
Illinois Natural History Survey, Champaign, Illinois, USA	INHS	Insect Collection 300275			S	Nemouridae	Prostoia	similis	(Hagen 1861)	R. E. DeWalt	2007	R. E. DeWalt	2007-03-18	2007-03-18	RED-2007-071	1	0	8	Vial	USA	Indiana	Montgomery	Sugar Creek at IN-234, Mill Covered Bridge	Sugar Creek			39.9456	-87.0593	1	10
Illinois Natural History Survey, Champaign, Illinois, USA	INHS	Insect Collection 300287			S	Nemouridae	Prostoia	similis	(Hagen 1861)	R. E. DeWalt	2007	R. E. DeWalt	2007-03-06	2007-03-06	RED-2007-039	0	0	4	Vial	USA	Indiana	Fountain	Hillsboro at IN-341 bridge	East Fork Coal Creek			40.1058	-87.1605	2	1000
Illinois Natural History Survey, Champaign, Illinois, USA	INHS	Insect Collection 300290			S	Nemouridae	Prostoia	similis	(Hagen 1861)	R. E. DeWalt	2007	R. E. DeWalt	2007-03-18	2007-03-18	RED-2007-072	7	5	6	Vial	USA	Indiana	Montgomery	8 km N Waveland	Mill Creek	Pine Hills Nature Preserve		39.9414	-87.0512	1	10
Illinois Natural History Survey, Champaign, Illinois, USA	INHS	Insect Collection 300297			S	Nemouridae	Prostoia	similis	(Hagen 1861)	R. E. DeWalt	2007	R. E. DeWalt	2007-03-18	2007-03-18	RED-2007-070	8	6	8	Vial	USA	Indiana	Montgomery	N of Shades State Park along IN-234	Tributary Sugar Creek			39.9484	-87.0583	1	10
Illinois Natural History Survey, Champaign, Illinois, USA	INHS	Insect Collection 300309			S	Nemouridae	Prostoia	similis	(Hagen 1861)	R. E. DeWalt	2007	R. E. DeWalt	2007-03-07	2007-03-07	RED-2007-049	1	1	0	Vial	USA	Indiana	Wayne	tributary East Fork Whitewater River, 5 km SE Centerville, Beelor Road	Whitewater River			39.784	-84.9577	2	1000
Illinois Natural History Survey, Champaign, Illinois, USA	INHS	Insect Collection 300314			S	Nemouridae	Prostoia	similis	(Hagen 1861)	R. E. DeWalt	2007	R. E. DeWalt	2007-03-18	2007-03-18	RED-2007-074	6	2	4	Vial	USA	Indiana	Parke	6 km NNW Marshall	Tributary Rocky Hollow Creek	Rocky Hollow Nature Preserve, Turkey Run State Park		39.8927	-87.2013	2	1000
Illinois Natural History Survey, Champaign, Illinois, USA	INHS	Insect Collection 300340			S	Nemouridae	Prostoia	similis	(Hagen 1861)	R. E. DeWalt	2007	R. E. DeWalt	2007-03-13	2007-03-13	RED-2007-058	0	0	2	Vial	USA	Indiana	Franklin	0.4 km NNW St. Marys	Pipe Creek			39.3518	-85.1095	1	10
Illinois Natural History Survey, Champaign, Illinois, USA	INHS	Insect Collection 300351			S	Nemouridae	Prostoia	similis	(Hagen 1861)	R. E. DeWalt	2007	R. E. DeWalt	2007-03-07	2007-03-07	RED-2007-057	5	12	27	Vial	USA	Indiana	Franklin	4.1 km WSW Laurel along Vannata Rd.	Little Sanes Creek			39.4903	-85.2277	1	10
Illinois Natural History Survey, Champaign, Illinois, USA	INHS	Insect Collection 300357			S	Nemouridae	Prostoia	similis	(Hagen 1861)	R. E. DeWalt	2007	R. E. DeWalt	2007-03-18	2007-03-18	RED-2007-073	10	2	4	Vial	USA	Indiana	Parke	6 km NNW Marshall	Tributary Rocky Hollow Creek	Rocky Hollow Nature Preserve, Turkey Run State Park		39.8927	-87.2013	2	1000
Illinois Natural History Survey, Champaign, Illinois, USA	INHS	Insect Collection 300938			S	Nemouridae	Prostoia	similis	(Hagen 1861)	R. E. DeWalt	2008	R. E. DeWalt, S. K. Ferguson	2008-04-20	2008-04-20	RED-2008-052	0	1	0	Vial	USA	Indiana	Putnam	3 km SE Bainbridge	Big Walnut Creek	Hall Woods Nature Preserve		39.7552	-86.7803	1	10
Illinois Natural History Survey, Champaign, Illinois, USA	INHS	Insect Collection 300950			S	Nemouridae	Prostoia	similis	(Hagen 1861)	R. E. DeWalt	2008	R. E. DeWalt, S. K. Ferguson	2008-04-20	2008-04-20	RED-2008-054	1	0	0	Vial	USA	Indiana	Putnam	3 km ESE Bainbridge at base North Stairs on trail	Tributary Big Walnut Creek	Hall Woods Nature Preserve		39.7579	-86.7807	1	10
Illinois Natural History Survey, Champaign, Illinois, USA	INHS	Insect Collection 515263			S	Nemouridae	Prostoia	similis	(Hagen 1861)	R. E. DeWalt	2010	M. Pessino	2010-03-12	2010-03-12	MP-2010-017	1	0	0	Vial	USA	Indiana	Lawrence	0.5 km N Bartlettsville at Bartlettsville Rd	Knob Creek			38.9742	-86.4439	1	10
Illinois Natural History Survey, Champaign, Illinois, USA	INHS	Insect Collection 515265			S	Nemouridae	Prostoia	similis	(Hagen 1861)	R. E. DeWalt	2010	M. Pessino	2010-03-12	2010-03-12	MP-2010-017	1	1	0	Vial	USA	Indiana	Lawrence	0.5 km N Bartlettsville at Bartlettsville Rd	Knob Creek			38.9742	-86.4439	1	10
Illinois Natural History Survey, Champaign, Illinois, USA	INHS	Insect Collection 515278			S	Nemouridae	Prostoia	similis	(Hagen 1861)	R. E. DeWalt	2010	M. Pessino	2010-03-12	2010-03-12	MP-2010-020	0	15	0	Vial	USA	Indiana	Jackson	3 km S Maumee at Horse Camp Rd	Starnes Branch			38.9947	-86.265	1	10
Illinois Natural History Survey, Champaign, Illinois, USA	INHS	Insect Collection 515281			S	Nemouridae	Prostoia	similis	(Hagen 1861)	R. E. DeWalt	2010	M. Pessino	2010-03-12	2010-03-12	MP-2010-020	4	9	0	Vial	USA	Indiana	Jackson	3 km S Maumee at Horse Camp Rd	Starnes Branch			38.9947	-86.265	1	10
Illinois Natural History Survey, Champaign, Illinois, USA	INHS	Insect Collection 515282			S	Nemouridae	Prostoia	similis	(Hagen 1861)	R. E. DeWalt	2010	M. Pessino	2010-03-12	2010-03-12	MP-2010-020	10	0	0	Vial	USA	Indiana	Jackson	3 km S Maumee at Horse Camp Rd	Starnes Branch			38.9947	-86.265	1	10
Illinois Natural History Survey, Champaign, Illinois, USA	INHS	Insect Collection 515283			S	Nemouridae	Prostoia	similis	(Hagen 1861)	R. E. DeWalt	2010	M. Pessino	2010-03-12	2010-03-12	MP-2010-021	0	10	0	Vial	USA	Indiana	Jackson	2.5 km NW Maumee atTower Ridge Rd	Combs Branch			39.0316	-86.2832	1	10
Illinois Natural History Survey, Champaign, Illinois, USA	INHS	Insect Collection 515286			S	Nemouridae	Prostoia	similis	(Hagen 1861)	R. E. DeWalt	2010	M. Pessino	2010-03-12	2010-03-12	MP-2010-021	12	0	0	Vial	USA	Indiana	Jackson	2.5 km NW Maumee atTower Ridge Rd	Combs Branch			39.0316	-86.2832	1	10
Illinois Natural History Survey, Champaign, Illinois, USA	INHS	Insect Collection 516478			S	Nemouridae	Prostoia	similis	(Hagen 1861)	R. E. DeWalt	2008	R. E. DeWalt	2008-05-04	2008-05-04	RED-2008-055	0	6	0	Vial	USA	Indiana	Montgomery	N of Shades State Park along IN-234	Tributary Sugar Creek			39.9484	-87.0583	1	10
Illinois Natural History Survey, Champaign, Illinois, USA	INHS	Insect Collection 63090			S	Nemouridae	Prostoia	similis	(Hagen 1861)	R. E. DeWalt	2006	R. E. DeWalt, D. W. Webb	2006-01-24	2006-01-24	RED-2006-006	0	0	9	Vial	USA	Indiana	Parke	4 km NNW Marshall, 100 m W Salmon Lusk Home	Tributary Sugar Creek	Turkey Run State Park		39.8921	-87.1876	1	10
Illinois Natural History Survey, Champaign, Illinois, USA	INHS	Insect Collection 63178			S	Nemouridae	Prostoia	similis	(Hagen 1861)	R. E. DeWalt	2006	R. E. DeWalt	2006-02-04	2006-02-04	RED-2006-033	0	0	4	Vial	USA	Indiana	Parke	Ferndale, Co. Rd. 910E (Walker Ramp Rd.)	Limestone Branch			39.708	-87.0656	1	10
Illinois Natural History Survey, Champaign, Illinois, USA	INHS	Insect Collection 63238			S	Nemouridae	Prostoia	similis	(Hagen 1861)	R. E. DeWalt	2006	R. E. DeWalt	2006-02-04	2006-02-04	RED-2006-033	0	0	2	Vial	USA	Indiana	Parke	Ferndale, Co. Rd. 910E (Walker Ramp Rd.)	Limestone Branch			39.708	-87.0656	1	10
Illinois Natural History Survey, Champaign, Illinois, USA	INHS	Insect Collection 63296			S	Nemouridae	Prostoia	similis	(Hagen 1861)	R. E. DeWalt	2006	R. E. DeWalt	2005-03-12	2005-03-12	RED-2005-003	1	2	3	Vial	USA	Indiana	Vermillion	1.5 km W Eugene	Tributary Vermilion River			39.9643	-87.5045	1	10
Illinois Natural History Survey, Champaign, Illinois, USA	INHS	Plecoptera 16035			S	Nemouridae	Prostoia	similis	(Hagen 1861)	R. E. DeWalt	2006	T. H. Frison, C. O. Mohr	1933-04-13	1933-04-13		0	1	0	Vial	USA	Indiana	Parke	5 km NNW Marshall, Newby Gulch	Tributary Sugar Creek	Turkey Run State Park		39.8882	-87.1998	1	10
Illinois Natural History Survey, Champaign, Illinois, USA	INHS	Plecoptera 18574			S	Nemouridae	Prostoia	similis	(Hagen 1861)	S. A. Grubbs	2006	R. E. DeWalt	1998-02-28	1998-02-28		4	0	0	Vial	USA	Indiana	Parke	Bridgeton	Big Raccoon Creek			39.6498	-87.1762	2	1000
Illinois Natural History Survey, Champaign, Illinois, USA	INHS	Plecoptera 7752			S	Nemouridae	Prostoia	similis	(Hagen 1861)	W. E. Ricker		T. H. Frison, H. H. Ross	1940-04-09	1940-04-09		1	0	0	Vial	USA	Indiana	Parke	4.8 km N Marshall, Narrows Bridge	Sugar Creek	Turkey Run State Park		39.8907	-87.1854	1	10
Illinois Natural History Survey, Champaign, Illinois, USA	INHS	Plecoptera 7753			S	Nemouridae	Prostoia	similis	(Hagen 1861)	W. E. Ricker	1965	H. H. Ross, J. A. Ross	1959-03-11	1959-03-11		1	0	0	Vial	USA	Kentucky	Carter	Grayson				38.3325	-82.9486	3	10000
Illinois Natural History Survey, Champaign, Illinois, USA	INHS	Insect Collection 654546			S	Nemouridae	Prostoia	similis	(Hagen 1861)	R. E. DeWalt	2013	R. E. DeWalt	2013-03-12	2013-03-12	RED-2013-016	0	1	0	Vial	USA	Maryland	Allegany	Flintstone at I-68	Flintstone Creek			39.705	-78.5664	1	10
Illinois Natural History Survey, Champaign, Illinois, USA	INHS	Insect Collection 654307			S	Nemouridae	Prostoia	similis	(Hagen 1861)	R. E. DeWalt	2013	R. E. DeWalt, M. Pessino	2011-03-26	2011-03-26	RED-2011-104	2	3	0	Vial	USA	Michigan	Osceola	2.5 km NE Edgetts at Norman Rd.	Tributary Pine River			44.0632	-85.5476	1	10
Illinois Natural History Survey, Champaign, Illinois, USA	INHS	Plecoptera 9712			S	Nemouridae	Prostoia	similis	(Hagen 1861)	T. H. Frison	1937	J. W. Leonard	1935-03-17	1935-03-17		0	0	5	Vial	USA	Michigan	Baraga	[US-141]	Tracy Creek			46.4408	-88.5116	2	1000
Illinois Natural History Survey, Champaign, Illinois, USA	INHS	Plecoptera 9713			S	Nemouridae	Prostoia	similis	(Hagen 1861)	T. H. Frison	1937	J. W. Leonard	1935-03-17	1935-03-17		12	0	0	Vial	USA	Michigan	Baraga	[US-141]	Tracy Creek			46.4408	-88.5116	2	1000
Illinois Natural History Survey, Champaign, Illinois, USA	INHS	Plecoptera 9714			S	Nemouridae	Prostoia	similis	(Hagen 1861)	T. H. Frison	1937	J. W. Leonard	1935-03-17	1935-03-17		0	27	0	Vial	USA	Michigan	Baraga	[US-141]	Tracy Creek			46.4408	-88.5116	2	1000
Illinois Natural History Survey, Champaign, Illinois, USA	INHS	Insect Collection 565784			S	Nemouridae	Prostoia	similis	(Hagen 1861)	R. E. DeWalt	2012	R. E. DeWalt	2012-05-05	2012-05-05	RED-2012-084	0	1	0	Vial	USA	Minnesota	Lake	14.8 km W Beaver Bay at CR-3	West Branch Split Rock River			47.2421	-91.4807	1	10
Illinois Natural History Survey, Champaign, Illinois, USA	INHS	Insect Collection 565785			S	Nemouridae	Prostoia	similis	(Hagen 1861)	R. E. DeWalt	2012	R. E. DeWalt	2012-05-05	2012-05-05	RED-2012-084	0	1	0	Vial	USA	Minnesota	Lake	14.8 km W Beaver Bay at CR-3	West Branch Split Rock River			47.2421	-91.4807	1	10
Illinois Natural History Survey, Champaign, Illinois, USA	INHS	Insect Collection 564716			S	Nemouridae	Prostoia	similis	(Hagen 1861)	R. E. DeWalt	2012	R. E. DeWalt, S. K. Ferguson	2012-02-05	2012-02-05	RED-2012-013	0	1	0	Vial	USA	Missouri	Shannon	approx. 3 mi E Eminence at MO-106	Little Shawnee Creek			37.1514	-91.2907	1	10
Illinois Natural History Survey, Champaign, Illinois, USA	INHS	Insect Collection 551069			S	Nemouridae	Prostoia	similis	(Hagen 1861)	R. E. DeWalt	2010	R. H. Boyle	2009-04-26	2009-04-26		0	2	0	Vial	USA	New York	Otsego	5.3 km WNW Cherry Valley	Tributary Shadow Brook			42.8173	-74.8106	1	10
Illinois Natural History Survey, Champaign, Illinois, USA	INHS	Insect Collection 551195			S	Nemouridae	Prostoia	similis	(Hagen 1861)	R. E. DeWalt	2010	R. E. DeWalt, M. Pessino	2010-03-25	2010-03-25	RED-2010-130	0	1	0	Vial	USA	New York	Cortland	SE corner Cortland at US-11	Tioughnioga River			42.5986	-76.1582	1	10
Illinois Natural History Survey, Champaign, Illinois, USA	INHS	Insect Collection 584135			S	Nemouridae	Prostoia	similis	(Hagen 1861)	R. E. DeWalt	2012	B. J. Armitage	1998-04-25	1998-04-25		0	1	0	Vial	USA	Ohio	Hocking		Falls Creek	Deep Woods Nature Preserve (Private)		39.4048	-82.5803	2	1000
Illinois Natural History Survey, Champaign, Illinois, USA	INHS	Insect Collection 654389			S	Nemouridae	Prostoia	similis	(Hagen 1861)	R. E. DeWalt	2013	R. E. DeWalt	2013-03-09	2013-03-09	RED-2013-009	1	3	0	Vial	USA	Ohio	Adams	N Stout (Rome) at Fork Rd.	Stout Creek		183	38.6758	-83.3795	1	10
Illinois Natural History Survey, Champaign, Illinois, USA	INHS	Insect Collection 655913			S	Nemouridae	Prostoia	similis	(Hagen 1861)	R. E. DeWalt	2013	R. E. DeWalt	2013-03-09	2013-03-09	RED-2013-009	3	2	3	Vial	USA	Ohio	Adams	N Stout (Rome) at Fork Rd.	Stout Creek		183	38.6758	-83.3795	1	10
Illinois Natural History Survey, Champaign, Illinois, USA	INHS	Insect Collection 655938			S	Nemouridae	Prostoia	similis	(Hagen 1861)	R. E. DeWalt	2013	R. E. DeWalt	2013-03-09	2013-03-09	RED-2013-011	2	1	0	Vial	USA	Ohio	Adams	NW Squirrel Town at Puntenney Run Rd.	Puntenney Run			38.7082	-83.3889	1	10
Illinois Natural History Survey, Champaign, Illinois, USA	INHS	Plecoptera 9707			S	Nemouridae	Prostoia	similis	(Hagen 1861)	T. H. Frison	1941	J. D. Walker	1941-02-27	1941-02-27		2	0	0	Vial	USA	Ohio	Athens	Athens	[Hocking River]			39.3405	-82.1098	2	1000
Illinois Natural History Survey, Champaign, Illinois, USA	INHS	Insect Collection 654561			S	Nemouridae	Prostoia	similis	(Hagen 1861)	R. E. DeWalt	2013	R. E. DeWalt	2013-03-12	2013-03-12	RED-2013-017	14	0	0	Vial	USA	Pennsylvania	Bedford	Hewitt at Town Creek Rd.	Black Valley Branch			39.7587	-78.5171	1	10
Illinois Natural History Survey, Champaign, Illinois, USA	INHS	Insect Collection 654562			S	Nemouridae	Prostoia	similis	(Hagen 1861)	R. E. DeWalt	2013	R. E. DeWalt	2013-03-12	2013-03-12	RED-2013-017	0	15	0	Vial	USA	Pennsylvania	Bedford	Hewitt at Town Creek Rd.	Black Valley Branch			39.7587	-78.5171	1	10
Illinois Natural History Survey, Champaign, Illinois, USA	INHS	Plecoptera 9710			S	Nemouridae	Prostoia	similis	(Hagen 1861)	T. H. Frison	1937	H. H. Ross	1937-03-23	1937-03-23		0	0	0	Vial	USA	Pennsylvania	Snyder	north of Lewistown	Beaver Creek			40.7252	-77.2693	2	1000
Illinois Natural History Survey, Champaign, Illinois, USA	INHS	Plecoptera 9711			S	Nemouridae	Prostoia	similis	(Hagen 1861)	T. H. Frison	1937	H. H. Ross	1937-03-23	1937-03-23		2	0	0	Vial	USA	Pennsylvania	Snyder	north of Lewistown	Beaver Creek			40.7252	-77.2693	2	1000
Illinois Natural History Survey, Champaign, Illinois, USA	INHS	Insect Collection 514710			S	Nemouridae	Prostoia	similis	(Hagen 1861)	R. E. DeWalt	2010	R. E. DeWalt	2010-02-28	2010-02-28	RED-2010-063	0	1	0	Vial	USA	Tennessee	Scott	SW Huntsville at US-27	New River			36.3829	-84.5527	1	10
Illinois Natural History Survey, Champaign, Illinois, USA	INHS	Insect Collection 515162			S	Nemouridae	Prostoia	similis	(Hagen 1861)	R. E. DeWalt	2010	R. E. DeWalt, S. K. Ferguson	2010-02-28	2010-02-28	RED-2010-062	2	3	0	Vial	USA	Tennessee	Campbell	NW Royal Blue	Titus Creek			36.401	-84.2781	1	10
Illinois Natural History Survey, Champaign, Illinois, USA	INHS	Insect Collection 515169			S	Nemouridae	Prostoia	similis	(Hagen 1861)	R. E. DeWalt	2010	R. E. DeWalt, S. K. Ferguson	2010-02-28	2010-02-28	RED-2010-063	1	0	0	Vial	USA	Tennessee	Scott	SW Huntsville at US-27	New River			36.3829	-84.5527	1	10
Illinois Natural History Survey, Champaign, Illinois, USA	INHS	Insect Collection 515294			S	Nemouridae	Prostoia	similis	(Hagen 1861)	R. E. DeWalt	2010	M. Pessino	2010-02-20	2010-02-20	MP-2010-010	1	6	0	Vial	USA	Tennessee	Bedford	Shelbyville at Rt 64	Duck River			35.4836	-86.464	1	10
Illinois Natural History Survey, Champaign, Illinois, USA	INHS	Insect Collection 515637			S	Nemouridae	Prostoia	similis	(Hagen 1861)	R. E. DeWalt	2010	R. E. DeWalt	2010-02-28	2010-02-28	RED-2010-062	0	1	0	Vial	USA	Tennessee	Campbell	NW Royal Blue	Titus Creek			36.401	-84.2781	1	10
Illinois Natural History Survey, Champaign, Illinois, USA	INHS	Insect Collection 515638			S	Nemouridae	Prostoia	similis	(Hagen 1861)	R. E. DeWalt	2010	R. E. DeWalt	2010-02-28	2010-02-28	RED-2010-062	1	0	0	Vial	USA	Tennessee	Campbell	NW Royal Blue	Titus Creek			36.401	-84.2781	1	10
Illinois Natural History Survey, Champaign, Illinois, USA	INHS	Plecoptera 7750			S	Nemouridae	Prostoia	similis	(Hagen 1861)			T. H. Frison, C.O. Mohr, A.W. Hawkins	1940-03-22	1940-03-22		0	1	0	Vial	USA	Virginia	Nelson	Afton				38.0324	-78.8392	3	10000
Illinois Natural History Survey, Champaign, Illinois, USA	INHS	Plecoptera 7751			S	Nemouridae	Prostoia	similis	(Hagen 1861)	W. E. Ricker	1960	H. H. Ross, J. A. Ross	1959-03-09	1959-03-09		4	4	0	Vial	USA	Virginia	Campbell	E Lynchburg	Beaver Creek			37.3851	-79.0546	2	1000
Illinois Natural History Survey, Champaign, Illinois, USA	INHS	Plecoptera 9708			S	Nemouridae	Prostoia	similis	(Hagen 1861)	T. H. Frison	1940	T. H. Frison, C.O. Mohr, A.W. Hawkins	1940-03-21	1940-03-21		1	1	0	Vial	USA	Virginia	Greene	Stanardsville				38.2972	-78.4403	3	10000
Illinois Natural History Survey, Champaign, Illinois, USA	INHS	Plecoptera 9709			S	Nemouridae	Prostoia	similis	(Hagen 1861)	T. H. Frison	1938	B. D. Burks	1938-02-13	1938-02-13		3	3	5	Vial	USA	Virginia	Fairfax	Vienna	Indian Run Creek			38.8022	-77.1513	3	10000
Illinois Natural History Survey, Champaign, Illinois, USA	INHS	Insect Collection 514595			S	Nemouridae	Prostoia	similis	(Hagen 1861)	R. E. DeWalt	2010	C. Favret	2010-03-07	2010-03-07	CF-2010-004	1	0	0	Vial	USA	West Virginia	Jefferson	Harpers Ferry at US-340	Potomac River	Harpers Ferry National Historic Park		39.3195	-77.7406	1	10
Illinois Natural History Survey, Champaign, Illinois, USA	INHS	Insect Collection 551055			S	Nemouridae	Prostoia	similis	(Hagen 1861)	R. E. DeWalt	2010	R. E. DeWalt	2010-03-13	2010-03-13	RED-2010-089	1	0	0	Vial	USA	Wisconsin	Sauk	4 km NNW Bluffview at Stone Pocket Rd.	Otter Creek			43.385	-89.7987	1	10
Illinois Natural History Survey, Champaign, Illinois, USA	INHS	Insect Collection 551056			S	Nemouridae	Prostoia	similis	(Hagen 1861)	R. E. DeWalt	2010	R. E. DeWalt	2010-03-13	2010-03-13	RED-2010-089	5	0	1	Vial	USA	Wisconsin	Sauk	4 km NNW Bluffview at Stone Pocket Rd.	Otter Creek			43.385	-89.7987	1	10
Illinois Natural History Survey, Champaign, Illinois, USA	INHS	Insect Collection 552314			S	Nemouridae	Prostoia	similis	(Hagen 1861)	R. E. DeWalt	2011	R. E. DeWalt, M. Pessino	2011-03-22	2011-03-22	RED-2011-075	1	0	0	Vial	USA	Wisconsin	Bayfield	6.5 km W Washburn at Church Cover Rd.	Sioux Creek			46.6759	-90.9892	1	10
Ohio EPA Reference Collection, Columbus, Ohio, USA	OEPA	MidwestPlecoptera-16071			S	Nemouridae	Prostoia	similis	(Hagen 1861)	R. E. DeWalt	2011	M. J. Bolton	2000-05-24	2000-05-24		0	0	1	Vial	USA	Ohio	Hocking	Deep Woods Farm	Tributary East Fork Queer Creek			39.4166	-82.5988	2	1000
Purdue University Entomological Research Collection, West Lafayette, Indiana, USA	PERC	MidwestPlecoptera-4619			S	Nemouridae	Prostoia	similis	(Hagen 1861)	R. E. DeWalt	2008	A. V. Provonsha, L. Dersch	1975-04-11	1975-04-11		0	0	1	Vial	USA	Indiana	Morgan	5 mi. S. Monrovia at junct. SR-39/142	[Highland Creek]			39.5072	-86.456	1	10
Purdue University Entomological Research Collection, West Lafayette, Indiana, USA	PERC	MidwestPlecoptera-5117			S	Nemouridae	Prostoia	similis	(Hagen 1861)	R. E. DeWalt	2008	S. P. Yanoviak	1993-05-17	1993-05-17		0	0	2	Vial	USA	Michigan	Marquette		Mountain Stream			46.8748	-87.8778	2	1000
Literature	Poulton & Stewart 1991				Checklist	Nemouridae	Prostoia	similis	(Hagen 1861)	B. Poulton		no data	no date	no date		0	0	0	Vial	USA	Missouri	Reynolds	at junction of Smalls Creek	West Fork Black River			37.5068	-91.1614
Literature	Poulton & Stewart 1991				Checklist	Nemouridae	Prostoia	similis	(Hagen 1861)	B. Poulton		no data	no date	no date		0	0	0	Vial	USA	Missouri	Reynolds	Greeley	West Fork Black River			37.5159	-91.186
Personal Collection R. F. Kirchner, West Virginia, USA	RFKC	MidwestPlecoptera-1512			S	Nemouridae	Prostoia	similis	(Hagen 1861)	R. E. DeWalt	2006	Roach	1970-04-14	1970-04-14		0	1	0	Vial	USA	Ohio	Ross					39.3922	-82.8404	4	100000
University Wisconsin Insect Research Collection, Madison, Wisconsin, USA	UWIRC	MidwestPlecoptera-12403			S	Nemouridae	Prostoia	similis	(Hagen 1861)	R. E. DeWalt	2010	no data	1971-04-30	1971-04-30		0	0	1	Vial	USA	Wisconsin	Price		North Branch Levitt Creek			45.4421	-90.2719	3	10000
University Wisconsin Insect Research Collection, Madison, Wisconsin, USA	UWIRC	MidwestPlecoptera-12427			S	Nemouridae	Prostoia	similis	(Hagen 1861)	R. E. DeWalt	2010	no data	1980-04-02	1980-05-07		0	2	0	Vial	USA	Wisconsin	Sauk		Otter Creek			43.385	-89.7987	2	1000
University Wisconsin Insect Research Collection, Madison, Wisconsin, USA	UWIRC	MidwestPlecoptera-12431			S	Nemouridae	Prostoia	similis	(Hagen 1861)	R. E. DeWalt	2010	J. Steven	1980-04-02	1980-04-21		2	4	0	Vial	USA	Wisconsin	Sauk		Otter Creek			43.385	-89.7987	2	1000
University Wisconsin Insect Research Collection, Madison, Wisconsin, USA	UWIRC	MidwestPlecoptera-12436			S	Nemouridae	Prostoia	similis	(Hagen 1861)	R. E. DeWalt	2010	J. Steven	1980-04-02	1980-04-18		8	3	0	Vial	USA	Wisconsin	Sauk		Otter Creek			43.385	-89.7987	2	1000
University Wisconsin Insect Research Collection, Madison, Wisconsin, USA	UWIRC	MidwestPlecoptera-12443			S	Nemouridae	Prostoia	similis	(Hagen 1861)	R. E. DeWalt	2010	J. Steven	1980-04-02	1980-04-21		1	3	0	Vial	USA	Wisconsin	Sauk		Otter Creek			43.385	-89.7987	2	1000
University Wisconsin Insect Research Collection, Madison, Wisconsin, USA	UWIRC	MidwestPlecoptera-12444			S	Nemouridae	Prostoia	similis	(Hagen 1861)	R. E. DeWalt	2010	J. Steven	1980-04-02	1980-04-23		3	2	0	Vial	USA	Wisconsin	Sauk		Otter Creek			43.385	-89.7987	2	1000
University Wisconsin Insect Research Collection, Madison, Wisconsin, USA	UWIRC	MidwestPlecoptera-12446			S	Nemouridae	Prostoia	similis	(Hagen 1861)	R. E. DeWalt	2010	J. Steven	1980-04-02	1980-04-16		0	2	0	Vial	USA	Wisconsin	Sauk		Otter Creek			43.385	-89.7987	2	1000
University Wisconsin Insect Research Collection, Madison, Wisconsin, USA	UWIRC	MidwestPlecoptera-12447			S	Nemouridae	Prostoia	similis	(Hagen 1861)	R. E. DeWalt	2010	J. Steven	1980-04-02	1980-04-17		1	1	0	Vial	USA	Wisconsin	Sauk		Otter Creek			43.385	-89.7987	2	1000
University Wisconsin Insect Research Collection, Madison, Wisconsin, USA	UWIRC	MidwestPlecoptera-12567			S	Nemouridae	Prostoia	similis	(Hagen 1861)	R. E. DeWalt	2010	J. Steven	1980-04-02	1980-04-21		1	3	0	Vial	USA	Wisconsin	Sauk		Otter Creek			43.385	-89.7987	2	1000
University Wisconsin Insect Research Collection, Madison, Wisconsin, USA	UWIRC	MidwestPlecoptera-12568			S	Nemouridae	Prostoia	similis	(Hagen 1861)	R. E. DeWalt	2010	J. Steven	1980-04-02	1980-04-18		3	4	0	Vial	USA	Wisconsin	Sauk		Otter Creek			43.385	-89.7987	2	1000
University Wisconsin Insect Research Collection, Madison, Wisconsin, USA	UWIRC	MidwestPlecoptera-12569			S	Nemouridae	Prostoia	similis	(Hagen 1861)	R. E. DeWalt	2010	J. Steven	1980-04-02	1980-04-16		1	0	0	Vial	USA	Wisconsin	Sauk		Otter Creek			43.385	-89.7987	2	1000
University Wisconsin Insect Research Collection, Madison, Wisconsin, USA	UWIRC	MidwestPlecoptera-12570			S	Nemouridae	Prostoia	similis	(Hagen 1861)	R. E. DeWalt	2010	J. Steven	1980-04-18	1980-04-28		4	3	0	Vial	USA	Wisconsin	Sauk		Otter Creek			43.385	-89.7987	2	1000
University Wisconsin Insect Research Collection, Madison, Wisconsin, USA	UWIRC	MidwestPlecoptera-12571			S	Nemouridae	Prostoia	similis	(Hagen 1861)	R. E. DeWalt	2010	J. Steven	1980-04-02	1980-04-29		0	3	0	Vial	USA	Wisconsin	Sauk		Otter Creek			43.385	-89.7987	2	1000
University Wisconsin Insect Research Collection, Madison, Wisconsin, USA	UWIRC	MidwestPlecoptera-12572			S	Nemouridae	Prostoia	similis	(Hagen 1861)	R. E. DeWalt	2010	J. Steven	1980-04-02	1980-04-15		2	1	0	Vial	USA	Wisconsin	Sauk		Otter Creek			43.385	-89.7987	2	1000
University Wisconsin Insect Research Collection, Madison, Wisconsin, USA	UWIRC	MidwestPlecoptera-12573			S	Nemouridae	Prostoia	similis	(Hagen 1861)	R. E. DeWalt	2010	J. Steven	1980-03-19	1980-03-25		1	0	0	Vial	USA	Wisconsin	Sauk		Otter Creek			43.385	-89.7987	2	1000
University Wisconsin Insect Research Collection, Madison, Wisconsin, USA	UWIRC	MidwestPlecoptera-12574			S	Nemouridae	Prostoia	similis	(Hagen 1861)	R. E. DeWalt	2010	J. Steven	1980-03-19	1980-03-23		0	1	0	Vial	USA	Wisconsin	Sauk		Otter Creek			43.385	-89.7987	2	1000
University Wisconsin Insect Research Collection, Madison, Wisconsin, USA	UWIRC	MidwestPlecoptera-12575			S	Nemouridae	Prostoia	similis	(Hagen 1861)	R. E. DeWalt	2010	J. Steven	1980-04-16	1980-04-29		5	4	0	Vial	USA	Wisconsin	Sauk		Otter Creek			43.385	-89.7987	2	1000
University Wisconsin Insect Research Collection, Madison, Wisconsin, USA	UWIRC	MidwestPlecoptera-12576			S	Nemouridae	Prostoia	similis	(Hagen 1861)	R. E. DeWalt	2010	J. Steven	1980-04-02	1980-04-28		3	4	0	Vial	USA	Wisconsin	Sauk		Otter Creek			43.385	-89.7987	2	1000
University Wisconsin Insect Research Collection, Madison, Wisconsin, USA	UWIRC	MidwestPlecoptera-12577			S	Nemouridae	Prostoia	similis	(Hagen 1861)	R. E. DeWalt	2010	J. Steven	1980-04-16	1980-04-21		1	1	0	Vial	USA	Wisconsin	Sauk		Otter Creek			43.385	-89.7987	2	1000
University Wisconsin Insect Research Collection, Madison, Wisconsin, USA	UWIRC	MidwestPlecoptera-12578			S	Nemouridae	Prostoia	similis	(Hagen 1861)	R. E. DeWalt	2010	J. Steven	1980-04-02	1980-04-22		5	7	0	Vial	USA	Wisconsin	Sauk		Otter Creek			43.385	-89.7987	2	1000
University Wisconsin Insect Research Collection, Madison, Wisconsin, USA	UWIRC	MidwestPlecoptera-12579			S	Nemouridae	Prostoia	similis	(Hagen 1861)	R. E. DeWalt	2010	J. Steven	1980-04-02	1980-04-14		2	0	0	Vial	USA	Wisconsin	Sauk		Otter Creek			43.385	-89.7987	2	1000
University Wisconsin Insect Research Collection, Madison, Wisconsin, USA	UWIRC	MidwestPlecoptera-14685			S	Nemouridae	Prostoia	similis	(Hagen 1861)	R. E. DeWalt	2011	no data	1970-05-28	1970-05-28		0	1	0	Vial	USA	Wisconsin	Taylor		Sheep Ranch Creek			45.3122	-90.2151	3	10000
University Wisconsin Insect Research Collection, Madison, Wisconsin, USA	UWIRC	MidwestPlecoptera-14690			S	Nemouridae	Prostoia	similis	(Hagen 1861)	R. E. DeWalt	2011	no data	1970-06-05	1970-06-05		0	1	0	Vial	USA	Wisconsin	Oneida		[Hay]Meadow Creek			45.5949	-89.2656	2	1000
University Wisconsin Insect Research Collection, Madison, Wisconsin, USA	UWIRC	MidwestPlecoptera-14697			S	Nemouridae	Prostoia	similis	(Hagen 1861)	R. E. DeWalt	2011	no data	1971-05-08	1971-05-08		0	1	0	Vial	USA	Wisconsin	Bayfield	Lower	Siskiwit River			46.8546	-91.0914	3	10000
University Wisconsin Insect Research Collection, Madison, Wisconsin, USA	UWIRC	MidwestPlecoptera-14757			S	Nemouridae	Prostoia	similis	(Hagen 1861)	R. E. DeWalt	2011	no data	1971-04-30	1971-04-30		1	0	0	Vial	USA	Wisconsin	Lincoln		Averill Creek			45.2928	-89.8704	3	10000
University Wisconsin Insect Research Collection, Madison, Wisconsin, USA	UWIRC	MidwestPlecoptera-8123			S	Nemouridae	Prostoia	similis	(Hagen 1861)	R. E. DeWalt	2009	P. Druckenmiller	1991-04-14	1991-04-14		1	0	0	Vial	USA	Wisconsin	Sauk		[Otter Creek]	Baxter’s Hollow State Natural Area		43.3953	-89.7986	2	1000
University Wisconsin Insect Research Collection, Madison, Wisconsin, USA	UWIRC				S	Nemouridae	Prostoia	similis	(Hagen 1861)	R. W. Baumann		no data	1971-04-30	1971-04-30		1	0	0	Vial	USA	Wisconsin	Lincoln		Averill Creek			45.2928	-89.8704
University Wisconsin Insect Research Collection, Madison, Wisconsin, USA	UWIRC				S	Nemouridae	Prostoia	similis	(Hagen 1861)	R. W. Baumann		no data	1991-04-14	1991-04-14		1	0	0	Vial	USA	Wisconsin	Sauk	Baxter’s Hollow State Natural Area	[Otter Creek]			43.3953	-89.7986
University Wisconsin Insect Research Collection, Madison, Wisconsin, USA	UWIRC				S	Nemouridae	Prostoia	similis	(Hagen 1861)	R. W. Baumann		J. Steven	1980-03-19	1980-03-19		1	1	0	Vial	USA	Wisconsin	Sauk		Otter Creek			43.385	-89.7987
University Wisconsin Insect Research Collection, Madison, Wisconsin, USA	UWIRC				S	Nemouridae	Prostoia	similis	(Hagen 1861)	R. W. Baumann		J. Steven	1980-04-02	1980-04-02		32	39	0	Vial	USA	Wisconsin	Sauk		Otter Creek			43.385	-89.7987
University Wisconsin Insect Research Collection, Madison, Wisconsin, USA	UWIRC				S	Nemouridae	Prostoia	similis	(Hagen 1861)	R. W. Baumann		J. Steven	1980-04-16	1980-04-16		6	5	0	Vial	USA	Wisconsin	Sauk		Otter Creek			43.385	-89.7987
University Wisconsin Insect Research Collection, Madison, Wisconsin, USA	UWIRC				S	Nemouridae	Prostoia	similis	(Hagen 1861)	R. W. Baumann		J. Steven	1980-04-18	1980-04-18		4	3	0	Vial	USA	Wisconsin	Sauk		Otter Creek			43.385	-89.7987
Western Kentucky University, Bowling Green, Kentucky, USA	WKUC				S	Nemouridae	Prostoia	similis	(Hagen 1861)	S. A. Grubbs		S.A. Grubbs	2001-04-07	2001-04-07		3	8	0	Vial	USA	Indiana	Brown	Yellowwood State Forest	Jackson Creek			39.2075	-86.3461
Western Kentucky University, Bowling Green, Kentucky, USA	WKUC				S	Nemouridae	Prostoia	similis	(Hagen 1861)	S. A. Grubbs		S.A. Grubbs	2001-04-07	2001-04-07		1	4	0	Vial	USA	Indiana	Brown	8 km SE Nashville, Brown County State Park	Skinner Creek			39.1395	-86.2066
Western Kentucky University, Bowling Green, Kentucky, USA	WKUC				S	Nemouridae	Prostoia	similis	(Hagen 1861)	S. A. Grubbs		S.A. Grubbs	2007-03-13	2007-03-13		5	7	12	Vial	USA	Indiana	Franklin	3 km SW Laurel	Little Sanes Creek			39.4903	-85.2277
Western Kentucky University, Bowling Green, Kentucky, USA	WKUC				S	Nemouridae	Prostoia	similis	(Hagen 1861)	S. A. Grubbs		S.A. Grubbs	2005-03-12	2005-03-12		1	1	0	Vial	USA	Indiana	Vermillion	1 km W Eugene	tributary to Vermillion River			39.9724	-87.4975
Western Kentucky University, Bowling Green, Kentucky, USA	WKUC				S	Nemouridae	Prostoia	similis	(Hagen 1861)	S. A. Grubbs		S.A. Grubbs	2005-03-12	2005-03-12		1	0	0	Vial	USA	Indiana	Warren	9 km N Covington	Redwood Creek			40.2688	-87.4247
Western Kentucky University, Bowling Green, Kentucky, USA	WKUC				S	Nemouridae	Prostoia	similis	(Hagen 1861)	S. A. Grubbs		S.A. Grubbs	2004-02-21	2004-02-21		1	0	0	Vial	USA	Kentucky	Breathitt	23 km SE Jackson, Robinson Forest	Clemons Fork, Buckhorn Creek			37.477	-83.1399
Western Kentucky University, Bowling Green, Kentucky, USA	WKUC				S	Nemouridae	Prostoia	similis	(Hagen 1861)	S. A. Grubbs		S.A. Grubbs	2001-04-02	2001-04-02		0	1	0	Vial	USA	Kentucky	Carter	Carter Cave State Park, 12 km NE Olive Hill	Cave Branch, Tygarts Creek			38.3719	-83.112
Western Kentucky University, Bowling Green, Kentucky, USA	WKUC				S	Nemouridae	Prostoia	similis	(Hagen 1861)	S. A. Grubbs		S.A.Grubbs	1996-04-13	1996-04-13		1	0	0	Vial	USA	Maryland	Allegany	Green Ridge State Forest	Biclic Run			39.6644	-78.4614
Western Kentucky University, Bowling Green, Kentucky, USA	WKUC				S	Nemouridae	Prostoia	similis	(Hagen 1861)	S. A. Grubbs		S.A.Grubbs	1996-03-23	1996-03-23		1	0	0	Vial	USA	Maryland	Allegany	Green Ridge State Forest	Deep Run			39.6531	-78.4523
Western Kentucky University, Bowling Green, Kentucky, USA	WKUC				S	Nemouridae	Prostoia	similis	(Hagen 1861)	S. A. Grubbs		S.A.Grubbs	1995-03-11	1995-03-11		4	6	3	Vial	USA	Maryland	Allegany		Flintstone Creek			39.7079	-78.5664
Western Kentucky University, Bowling Green, Kentucky, USA	WKUC				S	Nemouridae	Prostoia	similis	(Hagen 1861)	S. A. Grubbs		S.A.Grubbs	1996-03-23	1996-03-23		3	3	0	Vial	USA	Maryland	Allegany	Green Ridge State Forest	Sideling Hill Creek			39.6583	-78.3624
Western Kentucky University, Bowling Green, Kentucky, USA	WKUC				S	Nemouridae	Prostoia	similis	(Hagen 1861)	S. A. Grubbs		S.A.Grubbs	1995-03-11	1995-03-11		1	2	0	Vial	USA	Maryland	Allegany		Sideling Hill Creek,			39.7087	-78.3314
Western Kentucky University, Bowling Green, Kentucky, USA	WKUC				S	Nemouridae	Prostoia	similis	(Hagen 1861)	S. A. Grubbs		S.A.Grubbs	1996-04-13	1996-04-13		1	0	0	Vial	USA	Maryland	Allegany	Green Ridge State Forest	tributary to Deep Run			39.6529	-78.4522
Western Kentucky University, Bowling Green, Kentucky, USA	WKUC				S	Nemouridae	Prostoia	similis	(Hagen 1861)	S. A. Grubbs		S.A.Grubbs	1995-03-12	1995-03-12		19	10	0	Vial	USA	Maryland	Allegany		tributary to Fifteenmile Creek			39.6773	-78.4696
Western Kentucky University, Bowling Green, Kentucky, USA	WKUC				S	Nemouridae	Prostoia	similis	(Hagen 1861)	S. A. Grubbs		S.A.Grubbs	1996-03-16	1996-03-16		9	8	3	Vial	USA	Maryland	Allegany		tributary to Fifteenmile Creek			39.6773	-78.4696
Western Kentucky University, Bowling Green, Kentucky, USA	WKUC				S	Nemouridae	Prostoia	similis	(Hagen 1861)	S. A. Grubbs		S.A.Grubbs	1996-04-13	1996-04-13		1	4	0	Vial	USA	Maryland	Allegany		tributary to Fifteenmile Creek			39.6773	-78.4696
Western Kentucky University, Bowling Green, Kentucky, USA	WKUC				S	Nemouridae	Prostoia	similis	(Hagen 1861)	S. A. Grubbs		S.A.Grubbs	1996-03-17	1996-03-17		1	0	0	Vial	USA	Maryland	Allegany	Billmeyer Wildlife Management Area	tributary to Sideling Hill Creek			39.7006	-78.3556
Western Kentucky University, Bowling Green, Kentucky, USA	WKUC				S	Nemouridae	Prostoia	similis	(Hagen 1861)	S. A. Grubbs		S.A.Grubbs	1997-03-09	1997-03-09		5	9	2	Vial	USA	Maryland	Frederick		tributary to Antietam Creek			39.6642	-77.536
Western Kentucky University, Bowling Green, Kentucky, USA	WKUC				S	Nemouridae	Prostoia	similis	(Hagen 1861)	S. A. Grubbs		S.A.Grubbs	1997-03-09	1997-03-09		4	8	0	Vial	USA	Maryland	Frederick	Catoctin Mountain Park	tributary to Owens Run			39.6585	-77.4849
Western Kentucky University, Bowling Green, Kentucky, USA	WKUC				S	Nemouridae	Prostoia	similis	(Hagen 1861)	S. A. Grubbs		S.A.Grubbs	1995-05-26	1995-05-26		0	1	0	Vial	USA	Michigan	Delta	Rte. 503	Big River			45.8291	-86.7996
Western Kentucky University, Bowling Green, Kentucky, USA	WKUC				S	Nemouridae	Prostoia	similis	(Hagen 1861)	S. A. Grubbs		S.A. Grubbs	1999-04-06	1999-04-06		1	1	0	Vial	USA	Pennsylvania	Butler	ca. 2.5 km E Annandale, Pennsylvania Game Land 95	tributary to Slippery Rock Creek			41.1003	-79.8604
Western Kentucky University, Bowling Green, Kentucky, USA	WKUC				S	Nemouridae	Prostoia	similis	(Hagen 1861)	S. A. Grubbs		S.A. Grubbs	1993-05-03	1993-05-03		0	3	0	Vial	USA	Pennsylvania	Westmoreland	Powdermill Nature Reserve	Powdermill Run			40.1414	-79.2651
Western Kentucky University, Bowling Green, Kentucky, USA	WKUC, INHS				S	Nemouridae	Prostoia	similis	(Hagen 1861)	S. A. Grubbs		S.A. Grubbs, R.E. DeWalt	2006-03-23	2006-03-23		4	7	3	Vial	USA	Indiana	Crawford	2 km SE Birdseye, Hoosier National Forest	Mitchell Creek			38.3006	-86.6599

## Sheet: Glossary
Field	Defined
Source	Institution where specimen resides. Literature records provided with full citation.
Coden	Institution coden as used by institution.
CatalogNumber	Catalog prefix and number when available. For INHS records, the prefix Plecoptera reflects a legacy practive where records were saved to separate files by order. Some collections have not yet digitized their collections, hence the absence of catalog numbers.
Type	Category of type specimen if applicable.
TypeName	Original type name.
BasisOfRecord	Type of record. S=specimen, Checklist=literature record
Family	Family name in hierarchy of nomenclature
Genus	Genus name in hierarchy of nomenclature
Species	Specific epithet+A11:A33 in hierarchy of nomenclature
AuthorityYear	Author and year of description
IdentifiedBy	Person who last identified the specimen.
YearIdentified	Year the specimen was last identified
Collectors	Person(s) who collected the specimen.
DateBeginning(mm/dd/yyyy)	Date of collection. If range of dates presented, this is the earliest date.
DateEnding(mm/dd/yyyy)	Date of collection. If range of dates presented, this is the latest date.
FieldNotebook#	Unique field number given to site/date collecting event.
Males	Number of males identified.
Females	Number of female identified.
Nymphs	Number of nymphs/larvae identified.
Preparation	How the specimens are prepared. Vial=storage in ethanol. Pin=one specimen on a pin.
Country	Country of origin for specimen(s).
State/Province	USA state or Canadian province origin for specimen(s)
County	Smaller political unit origin for specimens. Not generally presented for Canada.
Location	Often distance and direction from municipality, sometimes crossroads, sometimes township, range, and section numbers for USA states.
BodyOfWater	River, stream, or seep from which specimens were collected.
Parks	Name of public or private recreation area where specimens were collected.
Elevation(m)	Elevation above sea level in meters. Rarely provided.
Latitute	Latitude in decimal degrees at up to 5 significant figures. All northern hemisphere records.
Longitude	Longitude in decimal degrees on up to 5 significant figures. Negative sign indicates western hemisphere.
PrecisionCode	Precision code ranging from 1-4, ordinal rank for precision around a point location. 1= GPS derived and projected for accuracy, 2=location surmised from small municipality or crossroads listed on label, 3=medium sized city listed on lable, 4=USA county level record or large city, 5 at state or province level (used once for Nova Scotia, Canada).
CoordinatePrecision (m)	Estimated meters radius of precision around point. 10, 1000, 10000, 100000, 1000000 m.
